# Supplementary material for: QTL Analysis of Five Silique-Related Traits in Brassica napus L. Across Multiple Environments
Source: Front Plant Sci. 2021 Nov 23;12:766271. doi: 10.3389/fpls.2021.766271 (PMC8650614; doi:10.3389/fpls.2021.766271)
Supplement: Supplementary Additional File 1 — The 137 identified QTLs and 120 consensus QTLs for five silique-related traits detected in seven environments. [file Data_Sheet_1.zip › Additional File 4.xlsx]

## Sheet: Sheet1
Additional file 4. Genes underlying the confidence intervals of the 13 stable QTLs.
QTL	Chr	Start	End	Ref	Alt	Func.refGene	Gene.refGene	GeneDetail.refGene	ExonicFunc.refGene	AAChange.refGene	pos	type	ref=Darmor	alt	APL01(genotype：ref_depth，allele_depth: total_depth: allele_frequency: score)；	HOLLY (genotype:ref_depth,alt_depth:depth;alt_frequency:score)	A.thaliana Locus	Description
cqSL.A10-3（10.4-12.1 Mb）	chrA10	10443890	10443890	C	A	upstream	BnaA10g12800D	.	.	.	10443890	SNP	C	A	0/0:17,0:17:0.000:285	1/1:0,18:18:1.000:192	AT5G59845	Member of a family of proteins named as being GA inducible but GASA10 does not appear to be GA induced. It is likely to be secreted as the protein is found in the cell wall.
	chrA10	10444667	10444667	-	CAGT	upstream	BnaA10g12800D	.	.	.	10444666	INDEL	AT	ATCAGT	1/1:0,20:20:0.869565:225	0/0:18,0:18:0.000:285
	chrA10	10444943	10444943	C	A	exonic	BnaA10g12800D	.	nonsynonymous SNV	BnaA10g12800D:BnaA10g12800D.1:exon1:c.C70A:p.L24I	10444943	SNP	C	A	1/1:0,22:22:1.000:225	0/0:20,0:20:0.000:285
	chrA10	10445381	10445381	A	C	downstream	BnaA10g12800D	.	.	.	10445381	SNP	A	C	1/1:0,10:10:1.000:142	0/0:16,0:16:0.000:285
	chrA10	10445482	10445482	G	T	downstream	BnaA10g12800D	.	.	.	10445482	SNP	G	T	0/0:6,0:6:0.000:173	1/1:0,16:16:1.000:225
	chrA10	10445679	10445679	T	-	downstream	BnaA10g12800D	.	.	.	10445674	INDEL	GTTTTT	GTTTT	0/0:11,0:11:0.000:285	1/1:0,16:16:0.944444:130
	chrA10	10445688	10445688	C	T	downstream	BnaA10g12800D	.	.	.	10445688	SNP	C	T	1/1:0,11:11:1.000:225	0/0:16,0:16:0.000:285
	chrA10	10445725	10445725	T	C	downstream	BnaA10g12800D	.	.	.	10445725	SNP	T	C	0/0:7,0:7:0.000:235	1/1:0,9:9:1.000:207
	chrA10	10445806	10445806	G	C	downstream	BnaA10g12800D	.	.	.	10445806	SNP	G	C	0/0:6,0:6:0.000:181	1/1:0,6:6:1.000:113
	chrA10	10446560	10446560	C	G	intergenic	BnaA10g12800D;BnaA10g12810D	dist=1318;dist=4427	.	.	10446560	SNP	C	G	0/0:29,3:32:0.094:29.8267	1/1:0,6:6:1.000:36.4154
	chrA10	10446565	10446565	T	C	intergenic	BnaA10g12800D;BnaA10g12810D	dist=1323;dist=4422	.	.	10446565	SNP	T	C	0/1:20,10:30:0.333:20.8249	1/1:0,6:6:1.000:36.4154
	chrA10	10446616	10446616	A	-	intergenic	BnaA10g12800D;BnaA10g12810D	dist=1374;dist=4371	.	.	10446611	INDEL	CAAAAA	CAAAA	0/1:20,14:34:0.304348:14.0358	1/1:0,7:7:1:34.4159
	chrA10	10446664	10446664	T	-	intergenic	BnaA10g12800D;BnaA10g12810D	dist=1422;dist=4323	.	.	10446660	INDEL	CTTTT	CTTT	0/0:43,8:51:0.129032:30.8739	1/1:0,6:6:1:40.4148
	chrA10	10447014	10447014	C	T	intergenic	BnaA10g12800D;BnaA10g12810D	dist=1772;dist=3973	.	.	10447014	SNP	C	T	0/0:48,6:54:0.111:18.0427	0/1:4,9:13:0.692:92
	chrA10	10447108	10447108	T	C	intergenic	BnaA10g12800D;BnaA10g12810D	dist=1866;dist=3879	.	.	10447108	SNP	T	C	0/1:25,22:47:0.468:115	1/1:0,7:7:1.000:70
	chrA10	10447211	10447211	G	A	intergenic	BnaA10g12800D;BnaA10g12810D	dist=1969;dist=3776	.	.	10447211	SNP	G	A	0/0:55,2:57:0.035:29.9368	1/1:0,6:6:1.000:56
	chrA10	10447215	10447215	T	C	intergenic	BnaA10g12800D;BnaA10g12810D	dist=1973;dist=3772	.	.	10447215	SNP	T	C	0/1:41,11:52:0.212:55	1/1:0,6:6:1.000:45.4146
	chrA10	10447272	10447272	-	C	intergenic	BnaA10g12800D;BnaA10g12810D	dist=2030;dist=3715	.	.	10447271	INDEL	AC	ACC	0/1:12,21:33:0.588235:222	0/0:8,0:8:0.000:144
	chrA10	10447276	10447276	G	A	intergenic	BnaA10g12800D;BnaA10g12810D	dist=2034;dist=3711	.	.	10447276	SNP	G	A	0/0:39,6:45:0.133:30.1299	1/1:1,7:8:0.875:75
	chrA10	10447278	10447278	C	G	intergenic	BnaA10g12800D;BnaA10g12810D	dist=2036;dist=3709	.	.	10447278	SNP	C	G	0/0:44,2:46:0.043:29.939	1/1:1,7:8:0.875:75
	chrA10	10447286	10447286	C	T	intergenic	BnaA10g12800D;BnaA10g12810D	dist=2044;dist=3701	.	.	10447286	SNP	C	T	0/0:43,3:46:0.065:30.067	1/1:1,7:8:0.875:75
	chrA10	10447292	10447292	A	G	intergenic	BnaA10g12800D;BnaA10g12810D	dist=2050;dist=3695	.	.	10447292	SNP	A	G	0/1:30,17:47:0.362:150	1/1:0,8:8:1.000:84
	chrA10	10447938	10447938	T	C	intergenic	BnaA10g12800D;BnaA10g12810D	dist=2696;dist=3049	.	.	10447938	SNP	T	C	1/1:0,10:10:1.000:155	0/0:8,0:8:0.000:236
	chrA10	10448378	10448378	T	C	intergenic	BnaA10g12800D;BnaA10g12810D	dist=3136;dist=2609	.	.	10448378	SNP	T	C	0/0:23,0:23:0.000:285	1/1:1,12:13:0.923:215
	chrA10	10448379	10448379	C	T	intergenic	BnaA10g12800D;BnaA10g12810D	dist=3137;dist=2608	.	.	10448379	SNP	C	T	0/0:23,0:23:0.000:285	0/1:4,13:17:0.765:216
	chrA10	10448385	10448385	T	C	intergenic	BnaA10g12800D;BnaA10g12810D	dist=3143;dist=2602	.	.	10448385	SNP	T	C	0/0:7,0:7:0.000:146	0/1:4,13:17:0.765:197
	chrA10	10448424	10448424	C	T	intergenic	BnaA10g12800D;BnaA10g12810D	dist=3182;dist=2563	.	.	10448424	SNP	C	T	0/0:24,0:24:0.000:285	1/1:0,13:13:1.000:225
	chrA10	10448502	10448515	TTATCGTTCAACGG	-	intergenic	BnaA10g12800D;BnaA10g12810D	dist=3260;dist=2472	.	.	10448499	INDEL	TGGTTATCGTTCAACGG	TGG	1/1:0,11:11:0.809524:225	0/0:18,0:18:0.000:198
	chrA10	10448691	10448691	T	C	intergenic	BnaA10g12800D;BnaA10g12810D	dist=3449;dist=2296	.	.	10448691	SNP	T	C	0/0:22,0:22:0.000:285	1/1:0,20:20:1.000:225
	chrA10	10448871	10448871	A	T	intergenic	BnaA10g12800D;BnaA10g12810D	dist=3629;dist=2116	.	.	10448871	SNP	A	T	0/0:14,0:14:0.000:285	1/1:1,17:18:0.944:228
	chrA10	10448872	10448872	T	A	intergenic	BnaA10g12800D;BnaA10g12810D	dist=3630;dist=2115	.	.	10448872	SNP	T	A	0/0:13,0:13:0.000:285	1/1:1,17:18:0.944:228
	chrA10	10448937	10448937	G	A	intergenic	BnaA10g12800D;BnaA10g12810D	dist=3695;dist=2050	.	.	10448937	SNP	G	A	0/0:13,0:13:0.000:285	1/1:0,13:13:1.000:225
	chrA10	10448951	10448951	T	A	intergenic	BnaA10g12800D;BnaA10g12810D	dist=3709;dist=2036	.	.	10448951	SNP	T	A	0/0:12,0:12:0.000:285	1/1:0,21:21:1.000:225
	chrA10	10449033	10449033	C	T	intergenic	BnaA10g12800D;BnaA10g12810D	dist=3791;dist=1954	.	.	10449033	SNP	C	T	0/0:13,0:13:0.000:285	1/1:0,20:20:1.000:225
	chrA10	10449048	10449048	T	C	intergenic	BnaA10g12800D;BnaA10g12810D	dist=3806;dist=1939	.	.	10449048	SNP	T	C	1/1:0,12:12:1.000:213	0/0:23,0:23:0.000:285
	chrA10	10449090	10449090	T	C	intergenic	BnaA10g12800D;BnaA10g12810D	dist=3848;dist=1897	.	.	10449090	SNP	T	C	1/1:0,8:8:1.000:129	0/0:17,0:17:0.000:285
	chrA10	10449131	10449131	A	G	intergenic	BnaA10g12800D;BnaA10g12810D	dist=3889;dist=1856	.	.	10449131	SNP	A	G	1/1:0,7:7:1.000:124	0/0:15,0:15:0.000:260
	chrA10	10449167	10449167	G	A	intergenic	BnaA10g12800D;BnaA10g12810D	dist=3925;dist=1820	.	.	10449167	SNP	G	A	0/0:8,0:8:0.000:192	1/1:0,12:12:1.000:203
	chrA10	10449187	10449187	G	A	intergenic	BnaA10g12800D;BnaA10g12810D	dist=3945;dist=1800	.	.	10449187	SNP	G	A	0/0:14,0:14:0.000:285	1/1:0,10:10:1.000:143
	chrA10	10449228	10449228	T	C	intergenic	BnaA10g12800D;BnaA10g12810D	dist=3986;dist=1759	.	.	10449228	SNP	T	C	0/0:14,0:14:0.000:285	1/1:0,6:6:1.000:113
	chrA10	10449233	10449233	C	T	intergenic	BnaA10g12800D;BnaA10g12810D	dist=3991;dist=1754	.	.	10449233	SNP	C	T	0/0:14,0:14:0.000:285	1/1:0,6:6:1.000:113
	chrA10	10449521	10449521	A	G	intergenic	BnaA10g12800D;BnaA10g12810D	dist=4279;dist=1466	.	.	10449521	SNP	A	G	0/0:16,0:16:0.000:285	1/1:0,6:6:1.000:113
	chrA10	10449533	10449533	C	T	intergenic	BnaA10g12800D;BnaA10g12810D	dist=4291;dist=1454	.	.	10449533	SNP	C	T	1/1:0,17:17:1.000:225	0/0:10,0:10:0.000:201
	chrA10	10449582	10449582	G	A	intergenic	BnaA10g12800D;BnaA10g12810D	dist=4340;dist=1405	.	.	10449582	SNP	G	A	1/1:0,12:12:1.000:225	0/0:9,0:9:0.000:193
	chrA10	10449598	10449598	G	A	intergenic	BnaA10g12800D;BnaA10g12810D	dist=4356;dist=1389	.	.	10449598	SNP	G	A	1/1:0,13:13:1.000:211	0/0:10,0:10:0.000:205
	chrA10	10449633	10449633	A	G	intergenic	BnaA10g12800D;BnaA10g12810D	dist=4391;dist=1354	.	.	10449633	SNP	A	G	1/1:0,11:11:1.000:179	0/0:11,0:11:0.000:232
	chrA10	10449653	10449653	G	A	intergenic	BnaA10g12800D;BnaA10g12810D	dist=4411;dist=1334	.	.	10449653	SNP	G	A	0/0:16,0:16:0.000:253	1/1:0,9:9:1.000:167
	chrA10	10449838	10449838	C	T	intergenic	BnaA10g12800D;BnaA10g12810D	dist=4596;dist=1149	.	.	10449838	SNP	C	T	1/1:0,18:18:1.000:225	0/0:16,0:16:0.000:285
	chrA10	10449995	10449995	C	T	upstream	BnaA10g12810D	.	.	.	10449995	SNP	C	T	1/1:0,16:16:1.000:225	0/0:21,0:21:0.000:285	AT5G59845	Member of a family of proteins named as being GA inducible but GASA10 does not appear to be GA induced. It is likely to be secreted as the protein is found in the cell wall.
	chrA10	10450165	10450165	C	T	upstream	BnaA10g12810D	.	.	.	10450165	SNP	C	T	1/1:0,22:22:1.000:225	0/0:21,0:21:0.000:285
	chrA10	10450205	10450205	G	A	upstream	BnaA10g12810D	.	.	.	10450205	SNP	G	A	0/0:26,0:26:0.000:285	1/1:0,20:20:1.000:225
	chrA10	10450244	10450244	A	G	upstream	BnaA10g12810D	.	.	.	10450244	SNP	A	G	0/0:27,0:27:0.000:285	1/1:0,26:26:1.000:225
	chrA10	10450351	10450351	A	G	upstream	BnaA10g12810D	.	.	.	10450351	SNP	A	G	1/1:0,16:16:1.000:225	0/0:17,0:17:0.000:285
	chrA10	10450419	10450419	T	G	upstream	BnaA10g12810D	.	.	.	10450419	SNP	T	G	1/1:0,19:19:1.000:225	0/0:12,0:12:0.000:285
	chrA10	10450442	10450442	G	T	upstream	BnaA10g12810D	.	.	.	10450442	SNP	G	T	1/1:0,22:22:1.000:225	0/0:12,0:12:0.000:276
	chrA10	10450477	10450477	G	T	upstream	BnaA10g12810D	.	.	.	10450477	SNP	G	T	1/1:0,24:24:1.000:225	0/0:16,0:16:0.000:285
	chrA10	10450539	10450539	G	A	upstream	BnaA10g12810D	.	.	.	10450539	SNP	G	A	1/1:0,13:13:1.000:225	0/0:10,0:10:0.000:257
	chrA10	10450565	10450565	G	T	upstream	BnaA10g12810D	.	.	.	10450565	SNP	G	T	1/1:0,11:11:1.000:216	0/0:9,0:9:0.000:250
	chrA10	10450815	10450815	-	T	upstream	BnaA10g12810D	.	.	.	10450809	INDEL	ATTTTTT	ATTTTTTT	1/1:0,19:19:0.863636:128	0/0:8,0:8:0.000:218
	chrA10	10450940	10450940	C	A	upstream	BnaA10g12810D	.	.	.	10450940	SNP	C	A	1/1:0,23:23:1.000:225	0/0:15,0:15:0.000:285
	chrA10	10450966	10450966	A	T	upstream	BnaA10g12810D	.	.	.	10450966	SNP	A	T	0/0:19,0:19:0.000:285	1/1:0,13:13:1.000:225
	chrA10	10451020	10451020	A	G	exonic	BnaA10g12810D	.	nonsynonymous SNV	BnaA10g12810D:BnaA10g12810D.1:exon1:c.A34G:p.M12V	10451020	SNP	A	G	1/1:0,22:22:1.000:225	0/0:16,0:16:0.000:285
	chrA10	10451096	10451096	C	A	intronic	BnaA10g12810D	.	.	.	10451096	SNP	C	A	0/0:25,0:25:0.000:285	1/1:0,23:23:1.000:225
	chrA10	10451164	10451164	G	-	splicing	BnaA10g12810D	BnaA10g12810D.1:exon2:c.89-1G>-	.	.	10451163	INDEL	AG	A	0/0:26,0:26:0.000:285	1/1:0,25:25:1:225
	chrA10	10451311	10451311	T	A	exonic	BnaA10g12810D	.	nonsynonymous SNV	BnaA10g12810D:BnaA10g12810D.1:exon2:c.T235A:p.Y79N	10451311	SNP	T	A	1/1:0,29:29:1.000:225	0/0:27,0:27:0.000:285
	chrA10	10451421	10451421	-	GTTG	downstream	BnaA10g12810D;BnaA10g12820D	.	.	.	10451421	INDEL	T	TGTTG	0/0:20,0:20:0.000:285	1/1:0,16:16:0.9375:223
	chrA10	10451431	10451431	T	G	downstream	BnaA10g12810D;BnaA10g12820D	.	.	.	10451431	SNP	T	G	0/0:23,0:23:0.000:285	1/1:0,19:19:1.000:225
	chrA10	10451625	10451625	G	T	downstream	BnaA10g12810D;BnaA10g12820D	.	.	.	10451625	SNP	G	T	0/0:38,0:38:0.000:285	1/1:0,13:13:1.000:225
	chrA10	10451633	10451633	G	A	downstream	BnaA10g12810D;BnaA10g12820D	.	.	.	10451633	SNP	G	A	0/0:38,0:38:0.000:285	1/1:0,15:15:1.000:225
	chrA10	10451641	10451641	T	-	downstream	BnaA10g12810D;BnaA10g12820D	.	.	.	10451638	INDEL	GTTT	GTT	0/0:38,0:38:0.000:285	1/1:0,18:18:0.947368:180
	chrA10	10451665	10451665	T	C	downstream	BnaA10g12810D;BnaA10g12820D	.	.	.	10451665	SNP	T	C	1/1:0,39:39:1.000:225	0/0:18,0:18:0.000:285
	chrA10	10451697	10451697	A	G	downstream	BnaA10g12810D;BnaA10g12820D	.	.	.	10451697	SNP	A	G	0/0:36,0:36:0.000:285	1/1:0,24:24:1.000:225
	chrA10	10452635	10452635	G	A	upstream;downstream	BnaA10g12820D;BnaA10g12830D	.	.	.	10452635	SNP	G	A	1/1:0,12:12:1.000:225	0/0:24,0:24:0.000:285
	chrA10	10452646	10452646	C	-	upstream;downstream	BnaA10g12820D;BnaA10g12830D	.	.	.	10452645	INDEL	TC	T	0/0:11,0:11:0.000:170	1/1:0,20:20:0.916667:225
	chrA10	10452658	10452658	A	T	upstream;downstream	BnaA10g12820D;BnaA10g12830D	.	.	.	10452658	SNP	A	T	1/1:0,13:13:1.000:225	0/0:28,0:28:0.000:285
	chrA10	10452679	10452679	A	-	upstream;downstream	BnaA10g12820D;BnaA10g12830D	.	.	.	10452673	INDEL	TAAAAAA	TAAAAA	0/0:14,0:14:0.000:285	1/1:0,23:23:0.83871:130
	chrA10	10452734	10452734	G	C	upstream;downstream	BnaA10g12820D;BnaA10g12830D	.	.	.	10452734	SNP	G	C	0/0:26,0:26:0.000:285	1/1:0,27:27:1.000:225
	chrA10	10452805	10452805	C	G	upstream;downstream	BnaA10g12820D;BnaA10g12830D	.	.	.	10452805	SNP	C	G	1/1:0,25:25:1.000:225	0/0:23,0:23:0.000:285
	chrA10	10452839	10452839	A	T	upstream;downstream	BnaA10g12820D;BnaA10g12830D	.	.	.	10452839	SNP	A	T	0/0:18,0:18:0.000:285	1/1:0,17:17:1.000:225
	chrA10	10452854	10452854	C	G	upstream;downstream	BnaA10g12820D;BnaA10g12830D	.	.	.	10452854	SNP	C	G	0/0:13,0:13:0.000:285	1/1:0,14:14:1.000:225
	chrA10	10452919	10452932	TGCTAGAGACGAAG	-	upstream;downstream	BnaA10g12820D;BnaA10g12830D	.	.	.	10452918	INDEL	CTGCTAGAGACGAAG	C	0/0:20,0:20:0.000:285	1/1:0,10:10:0.833333:225
	chrA10	10452955	10452955	G	A	upstream;downstream	BnaA10g12820D;BnaA10g12830D	.	.	.	10452955	SNP	G	A	0/0:21,0:21:0.000:285	1/1:0,13:13:1.000:151
	chrA10	10452958	10452958	A	G	upstream;downstream	BnaA10g12820D;BnaA10g12830D	.	.	.	10452958	SNP	A	G	0/0:19,0:19:0.000:285	1/1:0,13:13:1.000:157
	chrA10	10453051	10453051	A	G	upstream;downstream	BnaA10g12820D;BnaA10g12830D	.	.	.	10453051	SNP	A	G	0/0:26,0:26:0.000:285	1/1:0,8:8:1.000:132
	chrA10	10453053	10453053	C	G	upstream;downstream	BnaA10g12820D;BnaA10g12830D	.	.	.	10453053	SNP	C	G	0/0:28,0:28:0.000:285	1/1:0,8:8:1.000:132
	chrA10	10453152	10453152	T	C	upstream;downstream	BnaA10g12820D;BnaA10g12830D	.	.	.	10453152	SNP	T	C	0/0:26,0:26:0.000:285	1/1:0,6:6:1.000:106
	chrA10	10453157	10453157	G	C	upstream;downstream	BnaA10g12820D;BnaA10g12830D	.	.	.	10453157	SNP	G	C	0/0:24,0:24:0.000:285	1/1:0,6:6:1.000:113
	chrA10	10453163	10453163	T	A	upstream;downstream	BnaA10g12820D;BnaA10g12830D	.	.	.	10453163	SNP	T	A	0/0:25,0:25:0.000:285	1/1:0,8:8:1.000:122
	chrA10	10453221	10453221	A	G	upstream;downstream	BnaA10g12820D;BnaA10g12830D	.	.	.	10453221	SNP	A	G	0/0:19,0:19:0.000:285	1/1:0,9:9:1.000:162
	chrA10	10453236	10453236	C	T	upstream;downstream	BnaA10g12820D;BnaA10g12830D	.	.	.	10453236	SNP	C	T	0/0:19,0:19:0.000:285	1/1:0,10:10:1.000:167
	chrA10	10453248	10453248	G	A	upstream;downstream	BnaA10g12820D;BnaA10g12830D	.	.	.	10453248	SNP	G	A	0/0:16,0:16:0.000:285	1/1:0,11:11:1.000:172
	chrA10	10453256	10453256	T	A	upstream;downstream	BnaA10g12820D;BnaA10g12830D	.	.	.	10453256	SNP	T	A	0/0:15,0:15:0.000:285	1/1:0,11:11:1.000:172
	chrA10	10453283	10453283	-	GAA	upstream;downstream	BnaA10g12820D;BnaA10g12830D	.	.	.	10453277	INDEL	GGAAGAA	GGAAGAAGAA	1/1:0,15:15:0.9375:225	0/0:12,0:12:0.000:252
	chrA10	10453284	10453284	C	G	upstream;downstream	BnaA10g12820D;BnaA10g12830D	.	.	.	10453284	SNP	C	G	0/0:18,0:18:0.000:285	1/1:0,11:11:1.000:165
	chrA10	10453287	10453287	G	A	upstream;downstream	BnaA10g12820D;BnaA10g12830D	.	.	.	10453287	SNP	G	A	0/0:17,0:17:0.000:285	1/1:0,11:11:1.000:197
	chrA10	10453307	10453307	G	C	upstream;downstream	BnaA10g12820D;BnaA10g12830D	.	.	.	10453307	SNP	G	C	0/0:16,0:16:0.000:285	1/1:0,12:12:1.000:211
	chrA10	10453321	10453321	T	C	upstream;downstream	BnaA10g12820D;BnaA10g12830D	.	.	.	10453321	SNP	T	C	0/0:18,0:18:0.000:285	1/1:0,9:9:1.000:181
	chrA10	10453353	10453353	C	A	upstream;downstream	BnaA10g12820D;BnaA10g12830D	.	.	.	10453353	SNP	C	A	0/0:21,0:21:0.000:285	1/1:0,12:12:1.000:225
	chrA10	10453356	10453356	C	T	upstream;downstream	BnaA10g12820D;BnaA10g12830D	.	.	.	10453356	SNP	C	T	0/0:20,0:20:0.000:285	1/1:0,13:13:1.000:225
	chrA10	10453414	10453414	G	T	upstream;downstream	BnaA10g12820D;BnaA10g12830D	.	.	.	10453414	SNP	G	T	1/1:0,22:22:1.000:225	0/0:20,0:20:0.000:285
	chrA10	10453735	10453735	C	T	exonic	BnaA10g12830D	.	nonsynonymous SNV	BnaA10g12830D:BnaA10g12830D.1:exon3:c.G79A:p.V27M	10453735	SNP	C	T	0/0:12,0:12:0.000:285	1/1:0,16:16:1.000:225	AT5G59865	glycine-rich RNA-binding-like protein;(source:Araport11)
	chrA10	10453776	10453776	-	AAAAC	intronic	BnaA10g12830D	.	.	.	10453775	INDEL	CC	CCAAAAC	0/0:12,0:12:0.000:285	1/1:0,12:12:0.857143:225
	chrA10	10453805	10453805	T	G	intronic	BnaA10g12830D	.	.	.	10453805	SNP	T	G	0/0:11,0:11:0.000:285	1/1:0,13:13:1.000:225
	chrA10	10453816	10453816	G	A	intronic	BnaA10g12830D	.	.	.	10453816	SNP	G	A	0/0:11,0:11:0.000:285	1/1:0,13:13:1.000:225
	chrA10	10453848	10453848	T	C	intronic	BnaA10g12830D	.	.	.	10453848	SNP	T	C	0/0:15,0:15:0.000:285	1/1:0,10:10:1.000:163
	chrA10	10453875	10453875	T	A	exonic	BnaA10g12830D	.	nonsynonymous SNV	BnaA10g12830D:BnaA10g12830D.1:exon2:c.A36T:p.E12D	10453875	SNP	T	A	0/0:15,0:15:0.000:285	1/1:0,14:14:1.000:225
	chrA10	10453879	10453879	G	A	exonic	BnaA10g12830D	.	nonsynonymous SNV	BnaA10g12830D:BnaA10g12830D.1:exon2:c.C32T:p.S11F	10453879	SNP	G	A	0/0:16,0:16:0.000:285	1/1:0,14:14:1.000:225
	chrA10	10453905	10453905	T	C	intronic	BnaA10g12830D	.	.	.	10453905	SNP	T	C	0/0:16,0:16:0.000:285	1/1:0,10:10:1.000:211
	chrA10	10453940	10453940	-	GTAATTTA	splicing	BnaA10g12830D	BnaA10g12830D.1:exon1:c.24+2->TAAATTAC	.	.	10453935	INDEL	TATTTA	TATTTAGTAATTTA	0/0:12,0:12:0.000:285	1/1:0,15:15:0.9375:225
	chrA10	10453945	10453945	T	A	exonic	BnaA10g12830D	.	nonsynonymous SNV	BnaA10g12830D:BnaA10g12830D.1:exon1:c.A21T:p.E7D	10453945	SNP	T	A	0/0:11,0:11:0.000:285	1/1:0,19:19:1.000:225
	chrA10	10453972	10453972	G	A	upstream;downstream	BnaA10g12830D;BnaA10g12840D	.	.	.	10453972	SNP	G	A	0/0:9,0:9:0.000:275	1/1:0,21:21:1.000:225
	chrA10	10453978	10453978	C	T	upstream;downstream	BnaA10g12830D;BnaA10g12840D	.	.	.	10453978	SNP	C	T	1/1:0,6:6:1.000:152	0/0:21,0:21:0.000:285
	chrA10	10454452	10454452	A	-	upstream;downstream	BnaA10g12830D;BnaA10g12840D	.	.	.	10454448	INDEL	TAAAA	TAAA	1/1:0,11:11:1:125	0/0:11,0:11:0.000:285
	chrA10	10454478	10454478	A	T	upstream;downstream	BnaA10g12830D;BnaA10g12840D	.	.	.	10454478	SNP	A	T	1/1:0,12:12:1.000:225	0/0:13,0:13:0.000:285
	chrA10	10454493	10454493	A	G	exonic	BnaA10g12840D	.	synonymous SNV	BnaA10g12840D:BnaA10g12840D.1:exon2:c.T435C:p.P145P	10454493	SNP	A	G	1/1:0,12:12:1.000:225	0/0:15,0:15:0.000:285	AT5G59870	Encodes HTA6, a histone H2A protein.
	chrA10	10454574	10454574	T	G	exonic	BnaA10g12840D	.	synonymous SNV	BnaA10g12840D:BnaA10g12840D.1:exon2:c.A354C:p.P118P	10454574	SNP	T	G	1/1:0,11:11:1.000:198	0/0:15,0:15:0.000:285
	chrA10	10454601	10454601	C	G	exonic	BnaA10g12840D	.	synonymous SNV	BnaA10g12840D:BnaA10g12840D.1:exon2:c.G327C:p.V109V	10454601	SNP	C	G	1/1:0,11:11:1.000:225	0/0:18,0:18:0.000:285
	chrA10	10458568	10458568	A	-	intronic	BnaA10g12850D	.	.	.	10458559	INDEL	GAAAAAAAAA	GAAAAAAAA	0/0:23,0:23:0.000:285	1/1:1,27:28:0.9:75	AT5G59880	Encodes actin depolymerizing factor 3 (ADF3).
	chrA10	10458839	10458839	T	-	downstream	BnaA10g12850D	.	.	.	10458837	INDEL	ATT	AT	1/1:0,9:9:1:178	0/0:30,0:30:0.000:285
	chrA10	10458884	10458884	A	-	downstream	BnaA10g12850D	.	.	.	10458880	INDEL	CAAAA	CAAA	1/1:0,14:14:1:161	0/0:29,0:29:0.000:285
	chrA10	10458943	10458943	-	TT	downstream	BnaA10g12850D;BnaA10g12860D	.	.	.	10458933	INDEL	ATTTTTTTTTT	ATTTTTTTTTTTT	0/0:21,0:21:0.000:285	1/1:0,22:22:0.916667:142
	chrA10	10458950	10458950	C	T	downstream	BnaA10g12850D;BnaA10g12860D	.	.	.	10458950	SNP	C	T	0/0:21,0:21:0.000:285	1/1:0,26:26:1.000:225
	chrA10	10459052	10459052	G	A	downstream	BnaA10g12850D;BnaA10g12860D	.	.	.	10459052	SNP	G	A	0/0:18,0:18:0.000:285	1/1:0,27:27:1.000:225
	chrA10	10459067	10459067	A	C	downstream	BnaA10g12850D;BnaA10g12860D	.	.	.	10459067	SNP	A	C	0/0:20,0:20:0.000:285	1/1:0,23:23:1.000:225
	chrA10	10459106	10459106	-	T	downstream	BnaA10g12850D;BnaA10g12860D	.	.	.	10459106	INDEL	G	GT	1/1:0,7:7:0.913043:157	0/0:28,0:28:0.000:285
	chrA10	10459187	10459187	C	T	downstream	BnaA10g12850D;BnaA10g12860D	.	.	.	10459187	SNP	C	T	1/1:0,15:15:1.000:225	0/0:24,0:24:0.000:285
	chrA10	10459315	10459315	G	T	downstream	BnaA10g12850D;BnaA10g12860D	.	.	.	10459315	SNP	G	T	1/1:0,19:19:1.000:225	0/0:27,0:27:0.000:285
	chrA10	10459381	10459381	C	A	downstream	BnaA10g12850D;BnaA10g12860D	.	.	.	10459381	SNP	C	A	1/1:0,21:21:1.000:225	0/0:23,0:23:0.000:285
	chrA10	10459389	10459389	A	G	downstream	BnaA10g12850D;BnaA10g12860D	.	.	.	10459389	SNP	A	G	1/1:0,18:18:1.000:225	0/0:25,0:25:0.000:285
	chrA10	10459402	10459402	A	T	downstream	BnaA10g12850D;BnaA10g12860D	.	.	.	10459402	SNP	A	T	1/1:0,16:16:1.000:225	0/0:25,0:25:0.000:285
	chrA10	10459420	10459420	G	A	downstream	BnaA10g12850D;BnaA10g12860D	.	.	.	10459420	SNP	G	A	1/1:0,20:20:1.000:225	0/0:23,0:23:0.000:285
	chrA10	10459450	10459450	G	A	downstream	BnaA10g12850D;BnaA10g12860D	.	.	.	10459450	SNP	G	A	1/1:0,19:19:1.000:225	0/0:29,0:29:0.000:285
	chrA10	10459451	10459451	T	C	downstream	BnaA10g12850D;BnaA10g12860D	.	.	.	10459451	SNP	T	C	1/1:0,18:18:1.000:225	0/0:28,0:28:0.000:285
	chrA10	10459471	10459471	C	T	downstream	BnaA10g12850D;BnaA10g12860D	.	.	.	10459471	SNP	C	T	1/1:0,23:23:1.000:225	0/0:31,0:31:0.000:285
	chrA10	10459487	10459487	A	T	downstream	BnaA10g12850D;BnaA10g12860D	.	.	.	10459487	SNP	A	T	1/1:0,21:21:1.000:225	0/0:28,0:28:0.000:285
	chrA10	10459493	10459493	C	A	downstream	BnaA10g12850D;BnaA10g12860D	.	.	.	10459493	SNP	C	A	1/1:0,21:21:1.000:225	0/0:31,0:31:0.000:285
	chrA10	10459538	10459538	C	T	downstream	BnaA10g12850D;BnaA10g12860D	.	.	.	10459538	SNP	C	T	1/1:0,20:20:1.000:225	0/0:31,0:31:0.000:285
	chrA10	10459550	10459550	C	T	downstream	BnaA10g12850D;BnaA10g12860D	.	.	.	10459550	SNP	C	T	1/1:0,21:21:1.000:225	0/0:31,0:31:0.000:285
	chrA10	10459579	10459580	TT	-	downstream	BnaA10g12850D;BnaA10g12860D	.	.	.	10459577	INDEL	CTTT	CT	1/1:0,18:18:0.869565:225	0/0:29,0:29:0.000:285
	chrA10	10459641	10459641	T	C	downstream	BnaA10g12850D;BnaA10g12860D	.	.	.	10459641	SNP	T	C	0/0:22,0:22:0.000:285	1/1:0,31:31:1.000:225
	chrA10	10459666	10459666	-	ATTCTGGT	downstream	BnaA10g12850D;BnaA10g12860D	.	.	.	10459660	INDEL	ATCTGGT	ATCTGGTATTCTGGT	1/1:0,22:22:0.875:225	0/0:34,0:34:0.000:285
	chrA10	10459678	10459678	G	A	downstream	BnaA10g12850D;BnaA10g12860D	.	.	.	10459678	SNP	G	A	0/0:27,0:27:0.000:285	1/1:0,34:34:1.000:225
	chrA10	10459711	10459711	A	C	downstream	BnaA10g12850D;BnaA10g12860D	.	.	.	10459711	SNP	A	C	1/1:0,27:27:1.000:225	0/0:33,0:33:0.000:285
	chrA10	10460575	10460575	A	C	intronic	BnaA10g12860D	.	.	.	10460575	SNP	A	C	0/0:26,1:27:0.037:29.6292	1/1:0,40:40:1.000:225	AT5G59900	Pentatricopeptide repeat (PPR) superfamily protein;(source:Araport11)
	chrA10	10461237	10461237	C	T	intronic	BnaA10g12860D	.	.	.	10461237	SNP	C	T	0/0:25,0:25:0.000:285	1/1:0,21:21:1.000:225
	chrA10	10461266	10461266	G	A	intronic	BnaA10g12860D	.	.	.	10461266	SNP	G	A	0/0:19,0:19:0.000:285	1/1:0,20:20:1.000:225
	chrA10	10461318	10461318	C	T	intronic	BnaA10g12860D	.	.	.	10461318	SNP	C	T	0/0:28,0:28:0.000:285	1/1:0,24:24:1.000:225
	chrA10	10461467	10461467	C	T	intronic	BnaA10g12860D	.	.	.	10461467	SNP	C	T	0/0:25,0:25:0.000:285	1/1:0,27:27:1.000:225
	chrA10	10461511	10461511	A	C	intronic	BnaA10g12860D	.	.	.	10461511	SNP	A	C	0/0:23,0:23:0.000:285	1/1:0,22:22:1.000:225
	chrA10	10461601	10461601	A	C	intronic	BnaA10g12860D	.	.	.	10461601	SNP	A	C	0/0:24,0:24:0.000:285	1/1:0,17:17:1.000:225
	chrA10	10461608	10461608	G	A	intronic	BnaA10g12860D	.	.	.	10461608	SNP	G	A	0/0:23,0:23:0.000:285	1/1:0,18:18:1.000:225
	chrA10	10461625	10461625	G	A	intronic	BnaA10g12860D	.	.	.	10461625	SNP	G	A	0/0:19,0:19:0.000:285	1/1:0,22:22:1.000:225
	chrA10	10461715	10461715	G	C	intronic	BnaA10g12860D	.	.	.	10461715	SNP	G	C	0/0:30,0:30:0.000:285	1/1:0,24:24:1.000:225
	chrA10	10461722	10461722	A	C	intronic	BnaA10g12860D	.	.	.	10461722	SNP	A	C	0/0:27,0:27:0.000:285	1/1:0,22:22:1.000:225
	chrA10	10461731	10461731	A	G	intronic	BnaA10g12860D	.	.	.	10461731	SNP	A	G	1/1:0,25:25:1.000:225	0/0:27,0:27:0.000:285
	chrA10	10461732	10461732	A	G	intronic	BnaA10g12860D	.	.	.	10461732	SNP	A	G	0/0:27,0:27:0.000:285	1/1:0,26:26:1.000:225
	chrA10	10462083	10462083	C	T	exonic	BnaA10g12860D	.	nonsynonymous SNV	BnaA10g12860D:BnaA10g12860D.1:exon2:c.G389A:p.R130K	10462083	SNP	C	T	1/1:0,25:25:1.000:225	0/0:37,0:37:0.000:285
	chrA10	10462166	10462166	G	A	intronic	BnaA10g12860D	.	.	.	10462166	SNP	G	A	1/1:0,33:33:1.000:225	0/0:19,0:19:0.000:285
	chrA10	10462167	10462167	A	T	intronic	BnaA10g12860D	.	.	.	10462167	SNP	A	T	1/1:0,33:33:1.000:225	0/0:18,0:18:0.000:285
	chrA10	10462389	10462389	G	A	exonic	BnaA10g12860D	.	nonsynonymous SNV	BnaA10g12860D:BnaA10g12860D.1:exon1:c.C194T:p.T65I	10462389	SNP	G	A	0/0:29,0:29:0.000:285	1/1:0,25:25:1.000:225
	chrA10	10462426	10462426	G	A	exonic	BnaA10g12860D	.	synonymous SNV	BnaA10g12860D:BnaA10g12860D.1:exon1:c.C157T:p.L53L	10462426	SNP	G	A	1/1:0,24:24:1.000:225	0/0:24,0:24:0.000:285
	chrA10	10462571	10462571	T	A	exonic	BnaA10g12860D	.	synonymous SNV	BnaA10g12860D:BnaA10g12860D.1:exon1:c.A12T:p.P4P	10462571	SNP	T	A	0/0:26,0:26:0.000:285	1/1:0,27:27:1.000:225
	chrA10	10462592	10462592	G	A	upstream	BnaA10g12860D;BnaA10g12870D	.	.	.	10462592	SNP	G	A	0/0:31,0:31:0.000:285	1/1:0,22:22:1.000:225
	chrA10	10462597	10462597	A	G	upstream	BnaA10g12860D;BnaA10g12870D	.	.	.	10462597	SNP	A	G	0/0:30,0:30:0.000:285	1/1:0,23:23:1.000:225
	chrA10	10462606	10462606	T	A	upstream	BnaA10g12860D;BnaA10g12870D	.	.	.	10462606	SNP	T	A	0/0:30,0:30:0.000:285	1/1:0,16:16:1.000:225
	chrA10	10462608	10462608	T	C	upstream	BnaA10g12860D;BnaA10g12870D	.	.	.	10462608	SNP	T	C	0/0:29,0:29:0.000:285	1/1:0,17:17:1.000:225
	chrA10	10462617	10462617	C	T	upstream	BnaA10g12860D;BnaA10g12870D	.	.	.	10462617	SNP	C	T	0/0:29,0:29:0.000:285	1/1:0,14:14:1.000:223
	chrA10	10462650	10462650	G	A	upstream	BnaA10g12860D;BnaA10g12870D	.	.	.	10462650	SNP	G	A	0/0:28,0:28:0.000:285	1/1:0,12:12:1.000:225
	chrA10	10462716	10462716	G	A	upstream	BnaA10g12860D;BnaA10g12870D	.	.	.	10462716	SNP	G	A	0/0:22,0:22:0.000:285	1/1:0,17:17:1.000:225
	chrA10	10462725	10462725	T	C	upstream	BnaA10g12860D;BnaA10g12870D	.	.	.	10462725	SNP	T	C	0/0:19,0:19:0.000:285	1/1:0,17:17:1.000:225
	chrA10	10462808	10462808	C	T	upstream	BnaA10g12860D;BnaA10g12870D	.	.	.	10462808	SNP	C	T	0/0:22,0:22:0.000:285	1/1:0,23:23:1.000:225
	chrA10	10462854	10462854	T	C	upstream	BnaA10g12860D;BnaA10g12870D	.	.	.	10462854	SNP	T	C	1/1:0,30:30:1.000:225	0/0:26,0:26:0.000:285
	chrA10	10462874	10462874	G	A	upstream	BnaA10g12860D;BnaA10g12870D	.	.	.	10462874	SNP	G	A	0/0:28,0:28:0.000:285	1/1:0,24:24:1.000:225
	chrA10	10462885	10462885	A	G	upstream	BnaA10g12860D;BnaA10g12870D	.	.	.	10462885	SNP	A	G	1/1:0,28:28:1.000:225	0/0:23,0:23:0.000:285
	chrA10	10462888	10462888	G	A	upstream	BnaA10g12860D;BnaA10g12870D	.	.	.	10462888	SNP	G	A	0/0:30,0:30:0.000:285	1/1:0,22:22:1.000:225
	chrA10	10462906	10462906	T	A	upstream	BnaA10g12860D;BnaA10g12870D	.	.	.	10462906	SNP	T	A	1/1:0,25:25:1.000:225	0/0:26,0:26:0.000:285
	chrA10	10462907	10462907	C	G	upstream	BnaA10g12860D;BnaA10g12870D	.	.	.	10462907	SNP	C	G	1/1:0,26:26:1.000:225	0/0:24,0:24:0.000:285
	chrA10	10462941	10462941	G	A	upstream	BnaA10g12860D;BnaA10g12870D	.	.	.	10462941	SNP	G	A	0/0:25,0:25:0.000:285	1/1:0,26:26:1.000:225
	chrA10	10462970	10462970	G	C	upstream	BnaA10g12860D;BnaA10g12870D	.	.	.	10462970	SNP	G	C	0/0:23,0:23:0.000:285	1/1:0,26:26:1.000:225
	chrA10	10462995	10462995	G	C	upstream	BnaA10g12860D;BnaA10g12870D	.	.	.	10462995	SNP	G	C	0/0:20,0:20:0.000:285	1/1:0,23:23:1.000:225
	chrA10	10462996	10462996	C	T	upstream	BnaA10g12860D;BnaA10g12870D	.	.	.	10462996	SNP	C	T	0/0:19,0:19:0.000:285	1/1:0,23:23:1.000:225
	chrA10	10463000	10463000	C	T	upstream	BnaA10g12860D;BnaA10g12870D	.	.	.	10463000	SNP	C	T	0/0:19,0:19:0.000:285	1/1:0,23:23:1.000:225
	chrA10	10463019	10463019	-	CTCAAAT	upstream	BnaA10g12860D;BnaA10g12870D	.	.	.	10463009	INDEL	GAATCTCAAAT	GAATCTCAAATCTCAAAT	1/1:0,22:22:0.615385:225	0/0:24,0:24:0.000:285
	chrA10	10463024	10463029	GCTTTT	-	upstream	BnaA10g12860D;BnaA10g12870D	.	.	.	10463022	INDEL	GTGCTTTT	GT	0/0:28,0:28:0.000:285	1/1:0,16:16:0.863636:225
	chrA10	10463077	10463077	G	A	exonic	BnaA10g12870D	.	synonymous SNV	BnaA10g12870D:BnaA10g12870D.1:exon1:c.G30A:p.A10A	10463077	SNP	G	A	1/1:0,27:27:1.000:225	0/0:32,0:32:0.000:285	AT5G59910	Histone superfamily protein;(source:Araport11)
	chrA10	10463106	10463106	C	T	exonic	BnaA10g12870D	.	nonsynonymous SNV	BnaA10g12870D:BnaA10g12870D.1:exon1:c.C59T:p.A20V	10463106	SNP	C	T	1/1:0,27:27:1.000:225	0/0:27,0:27:0.000:285
	chrA10	10463107	10463107	G	T	exonic	BnaA10g12870D	.	synonymous SNV	BnaA10g12870D:BnaA10g12870D.1:exon1:c.G60T:p.A20A	10463107	SNP	G	T	1/1:0,25:25:1.000:225	0/0:28,0:28:0.000:285
	chrA10	10463110	10463110	G	A	exonic	BnaA10g12870D	.	synonymous SNV	BnaA10g12870D:BnaA10g12870D.1:exon1:c.G63A:p.E21E	10463110	SNP	G	A	1/1:0,25:25:1.000:225	0/0:28,0:28:0.000:285
	chrA10	10463119	10463119	C	G	exonic	BnaA10g12870D	.	synonymous SNV	BnaA10g12870D:BnaA10g12870D.1:exon1:c.C72G:p.S24S	10463119	SNP	C	G	1/1:0,29:29:1.000:225	0/0:30,0:30:0.000:285
	chrA10	10463131	10463131	A	G	exonic	BnaA10g12870D	.	synonymous SNV	BnaA10g12870D:BnaA10g12870D.1:exon1:c.A84G:p.K28K	10463131	SNP	A	G	1/1:0,27:27:1.000:225	0/0:28,0:28:0.000:285
	chrA10	10463188	10463188	G	A	exonic	BnaA10g12870D	.	synonymous SNV	BnaA10g12870D:BnaA10g12870D.1:exon1:c.G141A:p.A47A	10463188	SNP	G	A	0/0:26,0:26:0.000:285	1/1:0,17:17:1.000:225
	chrA10	10463194	10463194	T	A	exonic	BnaA10g12870D	.	synonymous SNV	BnaA10g12870D:BnaA10g12870D.1:exon1:c.T147A:p.G49G	10463194	SNP	T	A	1/1:0,26:26:1.000:225	0/0:19,0:19:0.000:285
	chrA10	10463553	10463553	C	T	upstream;downstream	BnaA10g12860D;BnaA10g12870D	.	.	.	10463553	SNP	C	T	1/1:0,12:12:1.000:216	0/0:12,0:12:0.000:261
	chrA10	10463761	10463761	A	T	downstream	BnaA10g12870D	.	.	.	10463761	SNP	A	T	0/0:6,0:6:0.000:215	1/1:0,6:6:1.000:115
	chrA10	10464450	10464450	G	C	downstream	BnaA10g12870D	.	.	.	10464450	SNP	G	C	0/0:10,0:10:0.000:274	1/1:0,18:18:1.000:225
	chrA10	10464460	10464460	G	T	downstream	BnaA10g12870D	.	.	.	10464460	SNP	G	T	0/0:10,0:10:0.000:262	1/1:0,22:22:1.000:225
	chrA10	10464464	10464464	A	G	downstream	BnaA10g12870D	.	.	.	10464464	SNP	A	G	0/0:11,0:11:0.000:277	1/1:0,23:23:1.000:225
	chrA10	10464500	10464500	C	T	intergenic	BnaA10g12870D;BnaA10g12880D	dist=1000;dist=2175	.	.	10464500	SNP	C	T	0/0:13,0:13:0.000:285	1/1:0,18:18:1.000:225
	chrA10	10464605	10464605	-	GATGAGAAGAACCAGAGAAGCCTCGTCGTC	intergenic	BnaA10g12870D;BnaA10g12880D	dist=1105;dist=2070	.	.	10464603	INDEL	ATC	ATCGATGAGAAGAACCAGAGAAGCCTCGTCGTC	0/0:8,0:8:0.000:275	1/1:0,8:8:0.5:225
	chrA10	10464647	10464647	C	G	intergenic	BnaA10g12870D;BnaA10g12880D	dist=1147;dist=2028	.	.	10464647	SNP	C	G	0/1:1,5:6:0.833:79	0/0:14,0:14:0.000:285
	chrA10	10464652	10464652	C	T	intergenic	BnaA10g12870D;BnaA10g12880D	dist=1152;dist=2023	.	.	10464652	SNP	C	T	0/1:1,6:7:0.857:85	0/0:15,0:15:0.000:285
	chrA10	10466622	10466622	-	AT	upstream	BnaA10g12880D	.	.	.	10466620	INDEL	AAT	AATAT	1/1:0,7:7:0.958333:83	0/0:6,0:6:0.000:118	AT5G59950	RNA-binding (RRM/RBD/RNP motifs) family protein;(source:Araport11)
	chrA10	10466668	10466668	A	T	upstream	BnaA10g12880D	.	.	.	10466668	SNP	A	T	0/0:29,0:29:0.000:285	1/1:0,7:7:1.000:115
	chrA10	10466725	10466725	C	T	exonic	BnaA10g12880D	.	synonymous SNV	BnaA10g12880D:BnaA10g12880D.1:exon1:c.C51T:p.R17R	10466725	SNP	C	T	0/0:21,0:21:0.000:285	1/1:0,9:9:1.000:145
	chrA10	10466840	10466840	C	T	intronic	BnaA10g12880D	.	.	.	10466840	SNP	C	T	0/0:33,0:33:0.000:285	1/1:0,17:17:1.000:225
	chrA10	10466852	10466854	TCT	-	intronic	BnaA10g12880D	.	.	.	10466847	INDEL	GTTCTTCT	GTTCT	0/0:34,0:34:0.000:285	1/1:0,18:18:1:225
	chrA10	10466864	10466864	G	C	intronic	BnaA10g12880D	.	.	.	10466864	SNP	G	C	0/0:36,0:36:0.000:285	1/1:0,19:19:1.000:225
	chrA10	10466893	10466893	G	A	intronic	BnaA10g12880D	.	.	.	10466893	SNP	G	A	0/0:35,0:35:0.000:285	1/1:0,17:17:1.000:225
	chrA10	10466924	10466947	TCGATTTTGGTGAATCTCTCAAAA	-	intronic	BnaA10g12880D	.	.	.	10466918	INDEL	GCAAAATCGATTTTGGTGAATCTCTCAAAA	GCAAAA	0/0:33,0:33:0.000:285	1/1:0,10:10:1:225
	chrA10	10467020	10467020	A	G	exonic	BnaA10g12880D	.	synonymous SNV	BnaA10g12880D:BnaA10g12880D.1:exon2:c.A207G:p.S69S	10467020	SNP	A	G	0/0:28,0:28:0.000:285	1/1:0,19:19:1.000:225
	chrA10	10467034	10467034	C	T	exonic	BnaA10g12880D	.	nonsynonymous SNV	BnaA10g12880D:BnaA10g12880D.1:exon2:c.C221T:p.S74F	10467034	SNP	C	T	0/0:30,0:30:0.000:285	1/1:0,21:21:1.000:225
	chrA10	10467086	10467086	G	A	exonic	BnaA10g12880D	.	synonymous SNV	BnaA10g12880D:BnaA10g12880D.1:exon2:c.G273A:p.L91L	10467086	SNP	G	A	0/0:37,0:37:0.000:285	1/1:0,19:19:1.000:225
	chrA10	10467150	10467150	-	T	intronic	BnaA10g12880D	.	.	.	10467147	INDEL	GTTT	GTTTT	0/0:34,0:34:0.000:285	1/1:0,7:7:0.9:144
	chrA10	10467226	10467226	A	G	exonic	BnaA10g12880D	.	synonymous SNV	BnaA10g12880D:BnaA10g12880D.1:exon3:c.A324G:p.G108G	10467226	SNP	A	G	0/0:35,0:35:0.000:285	1/1:0,10:10:1.000:196
	chrA10	10467310	10467310	T	-	intronic	BnaA10g12880D	.	.	.	10467305	INDEL	ATTTTT	ATTTT	0/0:39,0:39:0.000:285	1/1:0,20:20:1:148
	chrA10	10467315	10467315	A	C	intronic	BnaA10g12880D	.	.	.	10467315	SNP	A	C	0/0:34,0:34:0.000:285	1/1:0,23:23:1.000:225
	chrA10	10467316	10467316	C	G	intronic	BnaA10g12880D	.	.	.	10467316	SNP	C	G	0/0:34,0:34:0.000:285	1/1:0,23:23:1.000:225
	chrA10	10467318	10467318	T	G	intronic	BnaA10g12880D	.	.	.	10467318	SNP	T	G	0/0:36,0:36:0.000:285	1/1:0,23:23:1.000:225
	chrA10	10467392	10467392	A	T	exonic	BnaA10g12880D	.	synonymous SNV	BnaA10g12880D:BnaA10g12880D.1:exon4:c.A411T:p.A137A	10467392	SNP	A	T	0/0:28,0:28:0.000:285	1/1:0,23:23:1.000:225
	chrA10	10467413	10467413	C	T	exonic	BnaA10g12880D	.	synonymous SNV	BnaA10g12880D:BnaA10g12880D.1:exon4:c.C432T:p.Y144Y	10467413	SNP	C	T	0/0:24,0:24:0.000:285	1/1:0,17:17:1.000:225
	chrA10	10467466	10467466	A	G	exonic	BnaA10g12880D	.	nonsynonymous SNV	BnaA10g12880D:BnaA10g12880D.1:exon4:c.A485G:p.N162S	10467466	SNP	A	G	0/0:28,0:28:0.000:285	1/1:0,23:23:1.000:225
	chrA10	10467473	10467473	T	C	exonic	BnaA10g12880D	.	synonymous SNV	BnaA10g12880D:BnaA10g12880D.1:exon4:c.T492C:p.L164L	10467473	SNP	T	C	0/0:29,0:29:0.000:285	1/1:0,23:23:1.000:225
	chrA10	10467528	10467528	C	T	exonic	BnaA10g12880D	.	nonsynonymous SNV	BnaA10g12880D:BnaA10g12880D.1:exon4:c.C547T:p.P183S	10467528	SNP	C	T	0/0:28,0:28:0.000:285	1/1:0,20:20:1.000:225
	chrA10	10467541	10467541	T	A	intronic	BnaA10g12880D	.	.	.	10467541	SNP	T	A	0/0:27,0:27:0.000:285	1/1:0,22:22:1.000:225
	chrA10	10467548	10467548	C	G	intronic	BnaA10g12880D	.	.	.	10467548	SNP	C	G	0/0:27,0:27:0.000:285	1/1:0,22:22:1.000:225
	chrA10	10467561	10467561	G	A	intronic	BnaA10g12880D	.	.	.	10467561	SNP	G	A	0/0:29,0:29:0.000:285	1/1:0,24:24:1.000:225
	chrA10	10467572	10467572	-	T	intronic	BnaA10g12880D	.	.	.	10467571	INDEL	AT	ATT	1/1:0,29:29:1:225	0/0:25,0:25:0.000:285
	chrA10	10467590	10467590	C	A	intronic	BnaA10g12880D	.	.	.	10467590	SNP	C	A	1/1:0,26:26:1.000:225	0/0:23,0:23:0.000:285
	chrA10	10467603	10467603	T	A	intronic	BnaA10g12880D	.	.	.	10467603	SNP	T	A	0/0:24,0:24:0.000:285	1/1:0,27:27:1.000:225
	chrA10	10467608	10467608	G	A	intronic	BnaA10g12880D	.	.	.	10467608	SNP	G	A	0/0:27,0:27:0.000:285	1/1:0,22:22:1.000:225
	chrA10	10467629	10467629	T	-	intronic	BnaA10g12880D	.	.	.	10467625	INDEL	GTTTT	GTTT	0/0:27,0:27:0.000:285	1/1:0,14:14:0.967742:162
	chrA10	10467682	10467682	-	GGTGGTGGT	exonic	BnaA10g12880D	.	nonframeshift insertion	BnaA10g12880D:BnaA10g12880D.1:exon5:c.603_604insGGTGGTGGT:p.G201delinsGGGG	10467665	INDEL	CGTGGTGGTGGTGGTGGT	CGTGGTGGTGGTGGTGGTGGTGGTGGT	0/0:24,0:24:0.000:285	1/1:0,20:20:0.689655:225
	chrA10	10467725	10467725	A	G	exonic	BnaA10g12880D	.	nonsynonymous SNV	BnaA10g12880D:BnaA10g12880D.1:exon5:c.A646G:p.T216A	10467725	SNP	A	G	0/0:22,0:22:0.000:285	1/1:0,22:22:1.000:225
	chrA10	10467989	10467989	T	A	downstream	BnaA10g12880D	.	.	.	10467989	SNP	T	A	0/0:11,0:11:0.000:260	1/1:0,11:11:1.000:148
	chrA10	10468007	10468007	G	-	downstream	BnaA10g12880D	.	.	.	10468006	INDEL	AG	A	0/0:9,0:9:0.000:250	1/1:0,10:10:1:104
	chrA10	10468023	10468023	G	T	downstream	BnaA10g12880D	.	.	.	10468023	SNP	G	T	0/0:6,0:6:0.000:206	1/1:0,7:7:1.000:124
	chrA10	10479816	10479816	C	T	intergenic	BnaA10g12880D;BnaA10g12890D	dist=12017;dist=3555	.	.	10479816	SNP	C	T	0/1:3,3:6:0.500:20.4427	0/0:8,0:8:0.000:79
	chrA10	10480154	10480154	T	C	intergenic	BnaA10g12880D;BnaA10g12890D	dist=12355;dist=3217	.	.	10480154	SNP	T	C	1/1:0,7:7:1.000:124	0/0:10,0:10:0.000:246
	chrA10	10480166	10480166	T	C	intergenic	BnaA10g12880D;BnaA10g12890D	dist=12367;dist=3205	.	.	10480166	SNP	T	C	1/1:0,10:10:1.000:143	0/0:9,0:9:0.000:248
	chrA10	10480173	10480173	T	C	intergenic	BnaA10g12880D;BnaA10g12890D	dist=12374;dist=3198	.	.	10480173	SNP	T	C	1/1:0,10:10:1.000:145	0/0:10,0:10:0.000:274
	chrA10	10480174	10480174	T	C	intergenic	BnaA10g12880D;BnaA10g12890D	dist=12375;dist=3197	.	.	10480174	SNP	T	C	1/1:0,10:10:1.000:145	0/0:11,0:11:0.000:282
	chrA10	10480268	10480268	A	T	intergenic	BnaA10g12880D;BnaA10g12890D	dist=12469;dist=3103	.	.	10480268	SNP	A	T	1/1:0,10:10:1.000:197	0/0:19,0:19:0.000:285
	chrA10	10480277	10480277	C	A	intergenic	BnaA10g12880D;BnaA10g12890D	dist=12478;dist=3094	.	.	10480277	SNP	C	A	1/1:0,9:9:1.000:163	0/0:20,0:20:0.000:285
	chrA10	10480312	10480312	G	A	intergenic	BnaA10g12880D;BnaA10g12890D	dist=12513;dist=3059	.	.	10480312	SNP	G	A	1/1:0,9:9:1.000:186	0/0:29,0:29:0.000:285
	chrA10	10480325	10480325	A	G	intergenic	BnaA10g12880D;BnaA10g12890D	dist=12526;dist=3046	.	.	10480325	SNP	A	G	1/1:0,8:8:1.000:201	0/0:31,0:31:0.000:285
	chrA10	10480362	10480362	A	G	intergenic	BnaA10g12880D;BnaA10g12890D	dist=12563;dist=3009	.	.	10480362	SNP	A	G	1/1:0,11:11:1.000:225	0/0:32,0:32:0.000:285
	chrA10	10480397	10480397	C	G	intergenic	BnaA10g12880D;BnaA10g12890D	dist=12598;dist=2974	.	.	10480397	SNP	C	G	1/1:0,14:14:1.000:225	0/0:31,0:31:0.000:285
	chrA10	10480440	10480440	T	C	intergenic	BnaA10g12880D;BnaA10g12890D	dist=12641;dist=2931	.	.	10480440	SNP	T	C	1/1:0,16:16:1.000:225	0/0:29,0:29:0.000:285
	chrA10	10480450	10480450	G	C	intergenic	BnaA10g12880D;BnaA10g12890D	dist=12651;dist=2921	.	.	10480450	SNP	G	C	1/1:1,15:16:0.938:228	0/0:27,0:27:0.000:285
	chrA10	10480458	10480458	A	C	intergenic	BnaA10g12880D;BnaA10g12890D	dist=12659;dist=2913	.	.	10480458	SNP	A	C	1/1:0,16:16:1.000:225	0/0:27,0:27:0.000:285
	chrA10	10480471	10480471	G	A	intergenic	BnaA10g12880D;BnaA10g12890D	dist=12672;dist=2900	.	.	10480471	SNP	G	A	1/1:0,19:19:1.000:225	0/0:22,0:22:0.000:285
	chrA10	10480472	10480472	C	T	intergenic	BnaA10g12880D;BnaA10g12890D	dist=12673;dist=2899	.	.	10480472	SNP	C	T	1/1:0,19:19:1.000:225	0/0:23,0:23:0.000:285
	chrA10	10480526	10480527	TA	-	intergenic	BnaA10g12880D;BnaA10g12890D	dist=12727;dist=2844	.	.	10480524	INDEL	AATA	AA	1/1:0,20:20:0.913043:180	0/0:17,0:17:0.000:285
	chrA10	10480578	10480578	G	T	intergenic	BnaA10g12880D;BnaA10g12890D	dist=12779;dist=2793	.	.	10480578	SNP	G	T	1/1:0,15:15:1.000:225	0/0:22,0:22:0.000:285
	chrA10	10480596	10480596	C	G	intergenic	BnaA10g12880D;BnaA10g12890D	dist=12797;dist=2775	.	.	10480596	SNP	C	G	1/1:0,15:15:1.000:225	0/0:22,0:22:0.000:285
	chrA10	10480597	10480597	A	G	intergenic	BnaA10g12880D;BnaA10g12890D	dist=12798;dist=2774	.	.	10480597	SNP	A	G	1/1:0,15:15:1.000:225	0/0:22,0:22:0.000:285
	chrA10	10480598	10480598	C	T	intergenic	BnaA10g12880D;BnaA10g12890D	dist=12799;dist=2773	.	.	10480598	SNP	C	T	0/0:15,0:15:0.000:285	1/1:0,22:22:1.000:225
	chrA10	10480618	10480618	A	T	intergenic	BnaA10g12880D;BnaA10g12890D	dist=12819;dist=2753	.	.	10480618	SNP	A	T	1/1:0,16:16:1.000:225	0/0:21,0:21:0.000:285
	chrA10	10480638	10480638	C	T	intergenic	BnaA10g12880D;BnaA10g12890D	dist=12839;dist=2733	.	.	10480638	SNP	C	T	1/1:0,14:14:1.000:211	0/0:24,0:24:0.000:285
	chrA10	10480653	10480653	G	T	intergenic	BnaA10g12880D;BnaA10g12890D	dist=12854;dist=2718	.	.	10480653	SNP	G	T	1/1:0,17:17:1.000:225	0/0:22,0:22:0.000:285
	chrA10	10480663	10480663	C	T	intergenic	BnaA10g12880D;BnaA10g12890D	dist=12864;dist=2708	.	.	10480663	SNP	C	T	1/1:0,15:15:1.000:225	0/0:23,0:23:0.000:285
	chrA10	10480667	10480667	C	T	intergenic	BnaA10g12880D;BnaA10g12890D	dist=12868;dist=2704	.	.	10480667	SNP	C	T	1/1:0,15:15:1.000:225	0/0:25,0:25:0.000:285
	chrA10	10480696	10480696	A	G	intergenic	BnaA10g12880D;BnaA10g12890D	dist=12897;dist=2675	.	.	10480696	SNP	A	G	1/1:0,11:11:1.000:225	0/0:29,0:29:0.000:285
	chrA10	10480707	10480707	T	A	intergenic	BnaA10g12880D;BnaA10g12890D	dist=12908;dist=2664	.	.	10480707	SNP	T	A	1/1:0,11:11:1.000:225	0/0:27,0:27:0.000:285
	chrA10	10480710	10480710	A	T	intergenic	BnaA10g12880D;BnaA10g12890D	dist=12911;dist=2661	.	.	10480710	SNP	A	T	1/1:0,12:12:1.000:225	0/0:26,0:26:0.000:285
	chrA10	10480790	10480790	T	C	intergenic	BnaA10g12880D;BnaA10g12890D	dist=12991;dist=2581	.	.	10480790	SNP	T	C	1/1:0,10:10:1.000:215	0/0:28,0:28:0.000:285
	chrA10	10480793	10480793	C	T	intergenic	BnaA10g12880D;BnaA10g12890D	dist=12994;dist=2578	.	.	10480793	SNP	C	T	1/1:0,10:10:1.000:223	0/0:28,0:28:0.000:285
	chrA10	10480802	10480802	T	A	intergenic	BnaA10g12880D;BnaA10g12890D	dist=13003;dist=2569	.	.	10480802	SNP	T	A	1/1:1,11:12:0.917:213	0/0:29,0:29:0.000:285
	chrA10	10480803	10480803	C	T	intergenic	BnaA10g12880D;BnaA10g12890D	dist=13004;dist=2568	.	.	10480803	SNP	C	T	1/1:0,11:11:1.000:225	0/0:30,0:30:0.000:285
	chrA10	10480812	10480812	A	T	intergenic	BnaA10g12880D;BnaA10g12890D	dist=13013;dist=2559	.	.	10480812	SNP	A	T	1/1:0,12:12:1.000:225	0/0:26,0:26:0.000:285
	chrA10	10480836	10480836	G	A	intergenic	BnaA10g12880D;BnaA10g12890D	dist=13037;dist=2535	.	.	10480836	SNP	G	A	1/1:0,12:12:1.000:225	0/0:28,0:28:0.000:285
	chrA10	10480892	10480892	A	C	intergenic	BnaA10g12880D;BnaA10g12890D	dist=13093;dist=2479	.	.	10480892	SNP	A	C	1/1:0,12:12:1.000:225	0/0:33,0:33:0.000:285
	chrA10	10480893	10480893	A	G	intergenic	BnaA10g12880D;BnaA10g12890D	dist=13094;dist=2478	.	.	10480893	SNP	A	G	1/1:0,12:12:1.000:225	0/0:33,0:33:0.000:285
	chrA10	10480919	10480919	C	T	intergenic	BnaA10g12880D;BnaA10g12890D	dist=13120;dist=2452	.	.	10480919	SNP	C	T	1/1:0,9:9:1.000:204	0/0:33,0:33:0.000:285
	chrA10	10480954	10480954	T	C	intergenic	BnaA10g12880D;BnaA10g12890D	dist=13155;dist=2417	.	.	10480954	SNP	T	C	1/1:0,9:9:1.000:204	0/0:38,0:38:0.000:285
	chrA10	10480957	10480957	G	A	intergenic	BnaA10g12880D;BnaA10g12890D	dist=13158;dist=2414	.	.	10480957	SNP	G	A	1/1:0,9:9:1.000:199	0/0:38,0:38:0.000:285
	chrA10	10481011	10481011	G	A	intergenic	BnaA10g12880D;BnaA10g12890D	dist=13212;dist=2360	.	.	10481011	SNP	G	A	1/1:0,9:9:1.000:199	0/0:34,0:34:0.000:285
	chrA10	10481028	10481028	T	C	intergenic	BnaA10g12880D;BnaA10g12890D	dist=13229;dist=2343	.	.	10481028	SNP	T	C	1/1:0,9:9:1.000:188	0/0:34,0:34:0.000:285
	chrA10	10481038	10481038	T	G	intergenic	BnaA10g12880D;BnaA10g12890D	dist=13239;dist=2333	.	.	10481038	SNP	T	G	1/1:0,10:10:1.000:214	0/0:31,0:31:0.000:285
	chrA10	10481049	10481049	C	T	intergenic	BnaA10g12880D;BnaA10g12890D	dist=13250;dist=2322	.	.	10481049	SNP	C	T	1/1:0,12:12:1.000:225	0/0:31,0:31:0.000:285
	chrA10	10481085	10481085	A	G	intergenic	BnaA10g12880D;BnaA10g12890D	dist=13286;dist=2286	.	.	10481085	SNP	A	G	1/1:0,16:16:1.000:225	0/0:31,0:31:0.000:285
	chrA10	10481145	10481146	TT	-	intergenic	BnaA10g12880D;BnaA10g12890D	dist=13346;dist=2225	.	.	10481138	INDEL	GTTTTTTTT	GTTTTTT	1/1:0,20:20:1:178	0/0:30,0:30:0.000:285
	chrA10	10481168	10481168	G	C	intergenic	BnaA10g12880D;BnaA10g12890D	dist=13369;dist=2203	.	.	10481168	SNP	G	C	1/1:0,21:21:1.000:225	0/0:29,0:29:0.000:285
	chrA10	10481176	10481176	A	G	intergenic	BnaA10g12880D;BnaA10g12890D	dist=13377;dist=2195	.	.	10481176	SNP	A	G	1/1:0,21:21:1.000:225	0/0:28,0:28:0.000:285
	chrA10	10481185	10481185	T	A	intergenic	BnaA10g12880D;BnaA10g12890D	dist=13386;dist=2186	.	.	10481185	SNP	T	A	1/1:0,22:22:1.000:225	0/0:28,0:28:0.000:285
	chrA10	10481197	10481197	T	C	intergenic	BnaA10g12880D;BnaA10g12890D	dist=13398;dist=2174	.	.	10481197	SNP	T	C	1/1:0,19:19:1.000:225	0/0:31,0:31:0.000:285
	chrA10	10481203	10481203	G	T	intergenic	BnaA10g12880D;BnaA10g12890D	dist=13404;dist=2168	.	.	10481203	SNP	G	T	1/1:0,21:21:1.000:225	0/0:32,0:32:0.000:285
	chrA10	10481223	10481223	G	A	intergenic	BnaA10g12880D;BnaA10g12890D	dist=13424;dist=2148	.	.	10481223	SNP	G	A	1/1:0,22:22:1.000:225	0/0:31,0:31:0.000:285
	chrA10	10481249	10481249	T	-	intergenic	BnaA10g12880D;BnaA10g12890D	dist=13450;dist=2122	.	.	10481244	INDEL	ATTTTT	ATTTT	1/1:0,18:18:0.9:131	0/0:30,0:30:0.000:285
	chrA10	10481296	10481296	G	A	intergenic	BnaA10g12880D;BnaA10g12890D	dist=13497;dist=2075	.	.	10481296	SNP	G	A	1/1:0,13:13:1.000:225	0/0:30,0:30:0.000:285
	chrA10	10481318	10481318	C	T	intergenic	BnaA10g12880D;BnaA10g12890D	dist=13519;dist=2053	.	.	10481318	SNP	C	T	1/1:0,12:12:1.000:225	0/0:33,0:33:0.000:285
	chrA10	10481321	10481321	C	T	intergenic	BnaA10g12880D;BnaA10g12890D	dist=13522;dist=2050	.	.	10481321	SNP	C	T	1/1:0,13:13:1.000:225	0/0:33,0:33:0.000:285
	chrA10	10481327	10481327	T	G	intergenic	BnaA10g12880D;BnaA10g12890D	dist=13528;dist=2044	.	.	10481327	SNP	T	G	1/1:0,12:12:1.000:225	0/0:33,0:33:0.000:285
	chrA10	10481372	10481372	T	C	intergenic	BnaA10g12880D;BnaA10g12890D	dist=13573;dist=1999	.	.	10481372	SNP	T	C	1/1:0,14:14:1.000:218	0/0:28,0:28:0.000:285
	chrA10	10481379	10481379	G	-	intergenic	BnaA10g12880D;BnaA10g12890D	dist=13580;dist=1992	.	.	10481378	INDEL	TG	T	1/1:0,13:13:1:153	0/0:27,0:27:0.000:285
	chrA10	10481417	10481417	C	A	intergenic	BnaA10g12880D;BnaA10g12890D	dist=13618;dist=1954	.	.	10481417	SNP	C	A	1/1:0,14:14:1.000:225	0/0:28,0:28:0.000:285
	chrA10	10481422	10481422	A	G	intergenic	BnaA10g12880D;BnaA10g12890D	dist=13623;dist=1949	.	.	10481422	SNP	A	G	1/1:0,14:14:1.000:202	0/0:29,0:29:0.000:285
	chrA10	10481443	10481443	C	G	intergenic	BnaA10g12880D;BnaA10g12890D	dist=13644;dist=1928	.	.	10481443	SNP	C	G	1/1:0,15:15:1.000:225	0/0:29,0:29:0.000:285
	chrA10	10481460	10481460	C	A	intergenic	BnaA10g12880D;BnaA10g12890D	dist=13661;dist=1911	.	.	10481460	SNP	C	A	1/1:0,14:14:1.000:225	0/0:26,0:26:0.000:285
	chrA10	10481480	10481480	A	G	intergenic	BnaA10g12880D;BnaA10g12890D	dist=13681;dist=1891	.	.	10481480	SNP	A	G	1/1:0,14:14:1.000:213	0/0:31,0:31:0.000:285
	chrA10	10481520	10481520	C	T	intergenic	BnaA10g12880D;BnaA10g12890D	dist=13721;dist=1851	.	.	10481520	SNP	C	T	1/1:0,11:11:1.000:200	0/0:27,0:27:0.000:285
	chrA10	10481526	10481526	A	G	intergenic	BnaA10g12880D;BnaA10g12890D	dist=13727;dist=1845	.	.	10481526	SNP	A	G	1/1:0,8:8:1.000:177	0/0:28,0:28:0.000:285
	chrA10	10481529	10481529	A	G	intergenic	BnaA10g12880D;BnaA10g12890D	dist=13730;dist=1842	.	.	10481529	SNP	A	G	1/1:0,8:8:1.000:150	0/0:29,0:29:0.000:285
	chrA10	10481565	10481565	C	T	intergenic	BnaA10g12880D;BnaA10g12890D	dist=13766;dist=1806	.	.	10481565	SNP	C	T	1/1:0,7:7:1.000:119	0/0:27,0:27:0.000:285
	chrA10	10481576	10481576	T	C	intergenic	BnaA10g12880D;BnaA10g12890D	dist=13777;dist=1795	.	.	10481576	SNP	T	C	1/1:0,6:6:1.000:113	0/0:26,0:26:0.000:285
	chrA10	10481856	10481856	A	G	intergenic	BnaA10g12880D;BnaA10g12890D	dist=14057;dist=1515	.	.	10481856	SNP	A	G	1/1:0,6:6:1.000:86	0/0:31,1:32:0.031:29.6214
	chrA10	10481952	10481952	A	G	intergenic	BnaA10g12880D;BnaA10g12890D	dist=14153;dist=1419	.	.	10481952	SNP	A	G	0/1:3,3:6:0.500:13.5484	0/0:25,0:25:0.000:285
	chrA10	10482157	10482157	T	C	intergenic	BnaA10g12880D;BnaA10g12890D	dist=14358;dist=1214	.	.	10482157	SNP	T	C	1/1:0,13:13:1.000:104	0/0:25,4:29:0.138:30.1501
	chrA10	10482181	10482181	T	C	intergenic	BnaA10g12880D;BnaA10g12890D	dist=14382;dist=1190	.	.	10482181	SNP	T	C	1/1:0,12:12:1.000:70	0/0:24,3:27:0.111:30.206
	chrA10	10482196	10482196	C	T	intergenic	BnaA10g12880D;BnaA10g12890D	dist=14397;dist=1175	.	.	10482196	SNP	C	T	1/1:5,8:13:0.615:73	0/0:25,3:28:0.107:30.1901
	chrA10	10482291	10482291	G	T	intergenic	BnaA10g12880D;BnaA10g12890D	dist=14492;dist=1080	.	.	10482291	SNP	G	T	0/1:5,7:12:0.583:62	0/0:26,2:28:0.071:29.9038
	chrA10	10482451	10482451	A	G	downstream	BnaA10g12890D	.	.	.	10482451	SNP	A	G	1/1:2,9:11:0.818:44.021	0/0:26,2:28:0.071:30.0166	AT5G59990	CCT motif family protein;(source:Araport11)
	chrA10	10482476	10482476	A	G	downstream	BnaA10g12890D	.	.	.	10482476	SNP	A	G	1/1:0,13:13:1.000:78	0/1:23,10:33:0.303:82
	chrA10	10482586	10482586	C	A	downstream	BnaA10g12890D	.	.	.	10482586	SNP	C	A	1/1:1,16:17:0.941:122	0/1:23,11:34:0.324:13.6871
	chrA10	10482619	10482619	T	A	downstream	BnaA10g12890D	.	.	.	10482619	INDEL	T	A,G	1/2:0,15:15:1.000:109	0/0:28,7:35:0.200:26.8527
	chrA10	10482619	10482619	T	G	downstream	BnaA10g12890D	.	.	.	10482619	INDEL	T	A,G	1/2:0,15:15:1.000:109	0/0:28,7:35:0.200:26.8527
	chrA10	10482627	10482627	T	C	downstream	BnaA10g12890D	.	.	.	10482627	SNP	T	C	1/1:0,16:16:1.000:139	0/0:31,8:39:0.205:27.8976
	chrA10	10482667	10482667	T	G	downstream	BnaA10g12890D	.	.	.	10482667	SNP	T	G	1/1:0,9:9:1.000:85	0/0:33,6:39:0.154:20.4813
	chrA10	10482852	10482852	A	G	downstream	BnaA10g12890D	.	.	.	10482852	SNP	A	G	1/1:0,9:9:1.000:96	0/0:31,6:37:0.162:30.1349
	chrA10	10482855	10482855	C	A	downstream	BnaA10g12890D	.	.	.	10482855	SNP	C	A	1/1:0,9:9:1.000:89	0/0:30,6:36:0.167:30.1504
	chrA10	10482868	10482868	A	G	downstream	BnaA10g12890D	.	.	.	10482868	SNP	A	G	1/1:1,13:14:0.929:152	0/0:31,6:37:0.162:30.1507
	chrA10	10482987	10482987	T	A	downstream	BnaA10g12890D	.	.	.	10482987	SNP	T	A	1/1:0,19:19:1.000:148	0/0:35,5:40:0.125:30.2752
	chrA10	10483165	10483165	A	C	downstream	BnaA10g12890D	.	.	.	10483165	SNP	A	C	1/1:0,9:9:1.000:163	0/0:29,0:29:0.000:285
	chrA10	10483170	10483170	A	T	downstream	BnaA10g12890D	.	.	.	10483170	SNP	A	T	1/1:0,9:9:1.000:163	0/0:27,0:27:0.000:285
	chrA10	10483181	10483181	T	C	downstream	BnaA10g12890D	.	.	.	10483181	SNP	T	C	1/1:0,10:10:1.000:174	0/0:27,0:27:0.000:285
	chrA10	10483207	10483207	T	C	downstream	BnaA10g12890D	.	.	.	10483207	SNP	T	C	1/1:0,13:13:1.000:187	0/0:24,0:24:0.000:285
	chrA10	10483346	10483346	A	C	downstream	BnaA10g12890D	.	.	.	10483346	SNP	A	C	1/1:0,18:18:1.000:225	0/0:32,1:33:0.030:29.8484
	chrA10	10483369	10483369	A	C	downstream	BnaA10g12890D	.	.	.	10483369	SNP	A	C	1/1:0,19:19:1.000:225	0/0:32,1:33:0.030:29.8541
	chrA10	10483557	10483557	A	G	intronic	BnaA10g12890D	.	.	.	10483557	SNP	A	G	1/1:0,21:21:1.000:225	0/0:31,0:31:0.000:285
	chrA10	10483590	10483590	T	A	intronic	BnaA10g12890D	.	.	.	10483590	SNP	T	A	0/0:20,0:20:0.000:285	1/1:0,26:26:1.000:225
	chrA10	10483673	10483684	TCATACAATTGT	-	intronic	BnaA10g12890D	.	.	.	10483667	INDEL	TATTGTTCATACAATTGT	TATTGT	1/1:0,13:13:0.8125:225	0/0:25,0:25:0.000:285
	chrA10	10483708	10483708	G	T	intronic	BnaA10g12890D	.	.	.	10483708	SNP	G	T	1/1:0,17:17:1.000:225	0/0:23,0:23:0.000:285
	chrA10	10483765	10483765	G	A	intronic	BnaA10g12890D	.	.	.	10483765	SNP	G	A	1/1:0,20:20:1.000:225	0/0:28,0:28:0.000:285
	chrA10	10483831	10483831	-	CTTAT	intronic	BnaA10g12890D	.	.	.	10483830	INDEL	CT	CTCTTAT	1/1:0,18:18:0.947368:225	0/0:28,0:28:0.000:285
	chrA10	10483903	10483903	C	-	intronic	BnaA10g12890D	.	.	.	10483902	INDEL	TC	T	1/1:0,17:17:0.944444:225	0/0:25,0:25:0.000:285
	chrA10	10483997	10483997	A	G	intronic	BnaA10g12890D	.	.	.	10483997	SNP	A	G	1/1:0,20:20:1.000:225	0/0:22,0:22:0.000:285
	chrA10	10484038	10484039	TT	-	intronic	BnaA10g12890D	.	.	.	10484037	INDEL	GTT	G	1/1:0,14:14:0.882353:225	0/0:21,0:21:0.000:285
	chrA10	10484041	10484041	T	G	intronic	BnaA10g12890D	.	.	.	10484041	SNP	T	G	1/1:0,12:12:1.000:163	0/0:24,0:24:0.000:285
	chrA10	10484049	10484049	G	A	intronic	BnaA10g12890D	.	.	.	10484049	SNP	G	A	1/1:0,15:15:1.000:225	0/0:25,0:25:0.000:285
	chrA10	10484133	10484133	A	T	intronic	BnaA10g12890D	.	.	.	10484133	SNP	A	T	1/1:0,7:7:1.000:170	0/0:21,0:21:0.000:285
	chrA10	10484153	10484153	-	AATTAGA	intronic	BnaA10g12890D	.	.	.	10484148	INDEL	TTTAGA	TTTAGAAATTAGA	1/1:0,6:6:0.625:225	0/0:24,0:24:0.000:285
	chrA10	10484192	10484192	C	G	intronic	BnaA10g12890D	.	.	.	10484192	SNP	C	G	1/1:0,6:6:1.000:113	0/0:24,0:24:0.000:285
	chrA10	10485038	10485038	T	C	exonic	BnaA10g12890D	.	nonsynonymous SNV	BnaA10g12890D:BnaA10g12890D.1:exon2:c.A418G:p.T140A	10485038	SNP	T	C	1/1:0,18:18:1.000:219	0/0:17,0:17:0.000:285
	chrA10	10485068	10485068	T	C	intronic	BnaA10g12890D	.	.	.	10485068	SNP	T	C	1/1:0,12:12:1.000:225	0/0:20,0:20:0.000:285
	chrA10	10485112	10485113	CA	-	intronic	BnaA10g12890D	.	.	.	10485111	INDEL	TCA	T	1/1:0,13:13:0.944444:225	0/0:18,0:18:0.000:285
	chrA10	10485128	10485128	C	G	intronic	BnaA10g12890D	.	.	.	10485128	SNP	C	G	1/1:0,17:17:1.000:225	0/0:21,0:21:0.000:285
	chrA10	10485169	10485169	G	T	intronic	BnaA10g12890D	.	.	.	10485169	SNP	G	T	1/1:0,23:23:1.000:225	0/0:20,0:20:0.000:285
	chrA10	10485178	10485178	-	TAAG	intronic	BnaA10g12890D	.	.	.	10485178	INDEL	C	CTAAG	1/1:0,19:19:1:225	0/0:20,0:20:0.000:285
	chrA10	10485233	10485233	A	T	intronic	BnaA10g12890D	.	.	.	10485233	SNP	A	T	1/1:0,30:30:1.000:225	0/0:28,0:28:0.000:285
	chrA10	10485236	10485236	A	C	intronic	BnaA10g12890D	.	.	.	10485236	SNP	A	C	1/1:0,31:31:1.000:225	0/0:27,0:27:0.000:285
	chrA10	10485296	10485307	CAGTGTGGAAGG	-	intronic	BnaA10g12890D	.	.	.	10485294	INDEL	AGCAGTGTGGAAGG	AG	1/1:0,26:26:0.962963:225	0/0:33,0:33:0.000:285
	chrA10	10485331	10485331	T	C	exonic	BnaA10g12890D	.	synonymous SNV	BnaA10g12890D:BnaA10g12890D.1:exon1:c.A390G:p.P130P	10485331	SNP	T	C	0/0:23,0:23:0.000:285	1/1:0,37:37:1.000:225
	chrA10	10485351	10485351	A	C	exonic	BnaA10g12890D	.	nonsynonymous SNV	BnaA10g12890D:BnaA10g12890D.1:exon1:c.T370G:p.S124A	10485351	SNP	A	C	1/1:0,20:20:1.000:225	0/0:36,0:36:0.000:285
	chrA10	10485353	10485353	T	C	exonic	BnaA10g12890D	.	nonsynonymous SNV	BnaA10g12890D:BnaA10g12890D.1:exon1:c.A368G:p.Q123R	10485353	SNP	T	C	1/1:0,19:19:1.000:225	0/0:35,0:35:0.000:285
	chrA10	10485490	10485490	G	A	exonic	BnaA10g12890D	.	synonymous SNV	BnaA10g12890D:BnaA10g12890D.1:exon1:c.C231T:p.C77C	10485490	SNP	G	A	0/0:35,0:35:0.000:285	1/1:0,30:30:1.000:225
	chrA10	10485495	10485495	T	A	exonic	BnaA10g12890D	.	nonsynonymous SNV	BnaA10g12890D:BnaA10g12890D.1:exon1:c.A226T:p.S76C	10485495	SNP	T	A	1/1:0,34:34:1.000:225	0/0:32,0:32:0.000:285
	chrA10	10485874	10485874	C	T	upstream	BnaA10g12890D	.	.	.	10485874	SNP	C	T	1/1:0,10:10:1.000:145	0/0:28,0:28:0.000:285
	chrA10	10485894	10485894	-	GTGACAA	upstream	BnaA10g12890D	.	.	.	10485888	INDEL	CTGACAA	CTGACAAGTGACAA	1/1:0,11:11:1:225	0/0:27,0:27:0.000:285
	chrA10	10485926	10485926	C	T	upstream	BnaA10g12890D	.	.	.	10485926	SNP	C	T	1/1:0,7:7:1.000:124	0/0:25,0:25:0.000:285
	chrA10	10486095	10486095	T	G	upstream	BnaA10g12890D	.	.	.	10486095	SNP	T	G	1/1:0,6:6:1.000:113	0/0:28,0:28:0.000:285
	chrA10	10486347	10486347	T	-	upstream	BnaA10g12890D	.	.	.	10486340	INDEL	ATTTTTTT	ATTTTTT	1/1:0,15:15:0.941176:58	0/0:27,0:27:0.000:285
	chrA10	10486413	10486413	-	T	upstream	BnaA10g12890D	.	.	.	10486412	INDEL	AT	ATT	1/1:0,13:13:0.928571:225	0/0:27,0:27:0.000:285
	chrA10	10486468	10486468	G	T	upstream	BnaA10g12890D	.	.	.	10486468	SNP	G	T	1/1:0,13:13:1.000:225	0/0:20,0:20:0.000:285
	chrA10	10486482	10486482	G	A	upstream	BnaA10g12890D	.	.	.	10486482	SNP	G	A	1/1:0,16:16:1.000:225	0/0:20,0:20:0.000:285
	chrA10	10486837	10486837	C	T	intergenic	BnaA10g12890D;BnaA10g12900D	dist=1117;dist=22400	.	.	10486837	SNP	C	T	0/0:16,0:16:0.000:285	1/1:0,23:23:1.000:225
	chrA10	10486889	10486889	T	G	intergenic	BnaA10g12890D;BnaA10g12900D	dist=1169;dist=22348	.	.	10486889	SNP	T	G	1/1:0,19:19:1.000:225	0/0:25,0:25:0.000:285
	chrA10	10486970	10486970	T	G	intergenic	BnaA10g12890D;BnaA10g12900D	dist=1250;dist=22267	.	.	10486970	SNP	T	G	1/1:0,18:18:1.000:225	0/0:27,0:27:0.000:285
	chrA10	10487017	10487017	T	G	intergenic	BnaA10g12890D;BnaA10g12900D	dist=1297;dist=22220	.	.	10487017	SNP	T	G	1/1:0,24:24:1.000:225	0/0:19,0:19:0.000:285
	chrA10	10487128	10487128	T	G	intergenic	BnaA10g12890D;BnaA10g12900D	dist=1408;dist=22109	.	.	10487128	SNP	T	G	1/1:0,18:18:1.000:225	0/0:26,0:26:0.000:285
	chrA10	10487191	10487191	G	A	intergenic	BnaA10g12890D;BnaA10g12900D	dist=1471;dist=22046	.	.	10487191	SNP	G	A	1/1:0,20:20:1.000:225	0/0:28,0:28:0.000:285
	chrA10	10487301	10487301	C	A	intergenic	BnaA10g12890D;BnaA10g12900D	dist=1581;dist=21936	.	.	10487301	SNP	C	A	1/1:0,14:14:1.000:225	0/0:17,0:17:0.000:285
	chrA10	10487386	10487386	A	-	intergenic	BnaA10g12890D;BnaA10g12900D	dist=1666;dist=21851	.	.	10487378	INDEL	CAAAAAAAA	CAAAAAAA	1/1:0,15:15:1:62	0/0:23,0:23:0.000:285
	chrA10	10487486	10487486	C	G	intergenic	BnaA10g12890D;BnaA10g12900D	dist=1766;dist=21751	.	.	10487486	SNP	C	G	1/1:0,22:22:1.000:225	0/0:20,0:20:0.000:285
	chrA10	10487797	10487797	A	G	intergenic	BnaA10g12890D;BnaA10g12900D	dist=2077;dist=21440	.	.	10487797	SNP	A	G	1/1:0,18:18:1.000:225	0/0:18,0:18:0.000:285
	chrA10	10487801	10487801	G	A	intergenic	BnaA10g12890D;BnaA10g12900D	dist=2081;dist=21436	.	.	10487801	SNP	G	A	1/1:0,20:20:1.000:225	0/0:16,0:16:0.000:285
	chrA10	10488010	10488010	C	T	intergenic	BnaA10g12890D;BnaA10g12900D	dist=2290;dist=21227	.	.	10488010	SNP	C	T	0/0:15,0:15:0.000:285	1/1:0,19:19:1.000:225
	chrA10	10488468	10488468	T	C	intergenic	BnaA10g12890D;BnaA10g12900D	dist=2748;dist=20769	.	.	10488468	SNP	T	C	1/1:0,8:8:1.000:158	0/0:18,0:18:0.000:285
	chrA10	10488692	10488692	C	T	intergenic	BnaA10g12890D;BnaA10g12900D	dist=2972;dist=20545	.	.	10488692	SNP	C	T	1/1:0,8:8:1.000:129	0/0:23,0:23:0.000:285
	chrA10	10488756	10488756	-	TGTCAAAAAAAAAAAAAAAAACTTC	intergenic	BnaA10g12890D;BnaA10g12900D	dist=3036;dist=20481	.	.	10488751	INDEL	TACTTC	TACTTCTGTCAAAAAAAAAAAAAAAAACTTC	0/0:8,0:8:0.000:192	1/1:0,11:11:0.733333:198
	chrA10	10488765	10488765	T	-	intergenic	BnaA10g12890D;BnaA10g12900D	dist=3045;dist=20472	.	.	10488757	INDEL	ATTTTTTTT	ATTTTTTT	1/1:0,8:8:1:17.4922	0/0:16,0:16:0.000:241
	chrA10	10488768	10488768	T	G	intergenic	BnaA10g12890D;BnaA10g12900D	dist=3048;dist=20469	.	.	10488768	SNP	T	G	0/0:8,0:8:0.000:189	1/1:0,16:16:1.000:225
	chrA10	10489038	10489038	C	T	intergenic	BnaA10g12890D;BnaA10g12900D	dist=3318;dist=20199	.	.	10489038	SNP	C	T	1/1:0,13:13:1.000:225	0/0:26,0:26:0.000:285
	chrA10	10489068	10489068	-	A	intergenic	BnaA10g12890D;BnaA10g12900D	dist=3348;dist=20169	.	.	10489066	INDEL	CAA	CAAA	1/1:0,12:12:1:220	0/0:24,0:24:0.000:285
	chrA10	10489206	10489206	-	AA	intergenic	BnaA10g12890D;BnaA10g12900D	dist=3486;dist=20031	.	.	10489195	INDEL	CAAAAAAAAAAA	CAAAAAAAAAAAAA	1/1:0,6:6:0.875:47.4146	0/0:21,2:23:0.08:30.3806
	chrA10	10489291	10489291	G	A	intergenic	BnaA10g12890D;BnaA10g12900D	dist=3571;dist=19946	.	.	10489291	SNP	G	A	1/1:0,17:17:1.000:225	0/0:26,0:26:0.000:285
	chrA10	10489300	10489300	G	A	intergenic	BnaA10g12890D;BnaA10g12900D	dist=3580;dist=19937	.	.	10489300	SNP	G	A	0/0:20,0:20:0.000:285	1/1:0,26:26:1.000:225
	chrA10	10489321	10489321	G	A	intergenic	BnaA10g12890D;BnaA10g12900D	dist=3601;dist=19916	.	.	10489321	SNP	G	A	1/1:0,26:26:1.000:225	0/0:24,0:24:0.000:285
	chrA10	10489467	10489467	C	T	intergenic	BnaA10g12890D;BnaA10g12900D	dist=3747;dist=19770	.	.	10489467	SNP	C	T	0/0:26,0:26:0.000:285	1/1:0,25:25:1.000:225
	chrA10	10489470	10489470	A	T	intergenic	BnaA10g12890D;BnaA10g12900D	dist=3750;dist=19767	.	.	10489470	SNP	A	T	1/1:0,25:25:1.000:225	0/0:26,0:26:0.000:285
	chrA10	10489488	10489488	T	C	intergenic	BnaA10g12890D;BnaA10g12900D	dist=3768;dist=19749	.	.	10489488	SNP	T	C	1/1:0,28:28:1.000:225	0/0:22,0:22:0.000:285
	chrA10	10489508	10489508	A	-	intergenic	BnaA10g12890D;BnaA10g12900D	dist=3788;dist=19729	.	.	10489499	INDEL	TAAAAAAAAA	TAAAAAAAA	1/1:0,26:26:0.964286:67	0/0:19,1:20:0.0416667:30.0363
	chrA10	10489534	10489534	T	A	intergenic	BnaA10g12890D;BnaA10g12900D	dist=3814;dist=19703	.	.	10489534	SNP	T	A	0/0:30,0:30:0.000:285	1/1:0,14:14:1.000:225
	chrA10	10489784	10489784	A	G	intergenic	BnaA10g12890D;BnaA10g12900D	dist=4064;dist=19453	.	.	10489784	SNP	A	G	1/1:0,28:28:1.000:225	0/0:26,0:26:0.000:285
	chrA10	10489801	10489801	G	C	intergenic	BnaA10g12890D;BnaA10g12900D	dist=4081;dist=19436	.	.	10489801	SNP	G	C	1/1:0,26:26:1.000:225	0/0:27,0:27:0.000:285
	chrA10	10489841	10489841	G	A	intergenic	BnaA10g12890D;BnaA10g12900D	dist=4121;dist=19396	.	.	10489841	SNP	G	A	0/0:23,0:23:0.000:285	1/1:0,21:21:1.000:225
	chrA10	10489865	10489865	A	G	intergenic	BnaA10g12890D;BnaA10g12900D	dist=4145;dist=19372	.	.	10489865	SNP	A	G	1/1:0,19:19:1.000:225	0/0:20,0:20:0.000:285
	chrA10	10489897	10489897	C	T	intergenic	BnaA10g12890D;BnaA10g12900D	dist=4177;dist=19340	.	.	10489897	SNP	C	T	1/1:0,20:20:1.000:225	0/0:15,0:15:0.000:285
	chrA10	10490047	10490047	-	A	intergenic	BnaA10g12890D;BnaA10g12900D	dist=4327;dist=19190	.	.	10490047	INDEL	C	CA	1/1:0,16:16:0.944444:168	0/0:21,0:21:0.000:285
	chrA10	10490059	10490059	T	G	intergenic	BnaA10g12890D;BnaA10g12900D	dist=4339;dist=19178	.	.	10490059	SNP	T	G	1/1:0,19:19:1.000:225	0/0:22,0:22:0.000:285
	chrA10	10490129	10490129	A	G	intergenic	BnaA10g12890D;BnaA10g12900D	dist=4409;dist=19108	.	.	10490129	SNP	A	G	1/1:0,23:23:1.000:225	0/0:26,0:26:0.000:285
	chrA10	10490161	10490161	G	A	intergenic	BnaA10g12890D;BnaA10g12900D	dist=4441;dist=19076	.	.	10490161	SNP	G	A	1/1:0,23:23:1.000:225	0/0:24,0:24:0.000:285
	chrA10	10490252	10490252	G	A	intergenic	BnaA10g12890D;BnaA10g12900D	dist=4532;dist=18985	.	.	10490252	SNP	G	A	1/1:0,25:25:1.000:225	0/0:16,0:16:0.000:285
	chrA10	10490262	10490262	G	T	intergenic	BnaA10g12890D;BnaA10g12900D	dist=4542;dist=18975	.	.	10490262	SNP	G	T	1/1:0,24:24:1.000:225	0/0:18,0:18:0.000:285
	chrA10	10490579	10490579	A	G	intergenic	BnaA10g12890D;BnaA10g12900D	dist=4859;dist=18658	.	.	10490579	SNP	A	G	1/1:0,23:23:1.000:225	0/0:23,0:23:0.000:285
	chrA10	10490592	10490592	C	T	intergenic	BnaA10g12890D;BnaA10g12900D	dist=4872;dist=18645	.	.	10490592	SNP	C	T	1/1:0,23:23:1.000:225	0/0:22,0:22:0.000:285
	chrA10	10490662	10490662	T	C	intergenic	BnaA10g12890D;BnaA10g12900D	dist=4942;dist=18575	.	.	10490662	SNP	T	C	1/1:0,23:23:1.000:225	0/0:24,0:24:0.000:285
	chrA10	10491512	10491512	-	T	intergenic	BnaA10g12890D;BnaA10g12900D	dist=5792;dist=17725	.	.	10491512	INDEL	G	GT	1/1:0,15:15:1:225	0/0:32,0:32:0.000:285
	chrA10	10492150	10492150	-	C	intergenic	BnaA10g12890D;BnaA10g12900D	dist=6430;dist=17087	.	.	10492150	INDEL	A	AC	1/1:0,12:12:0.916667:198	0/0:38,0:38:0.000:285
	chrA10	10492546	10492546	A	C	intergenic	BnaA10g12890D;BnaA10g12900D	dist=6826;dist=16691	.	.	10492546	SNP	A	C	1/1:0,17:17:1.000:225	0/0:29,0:29:0.000:285
	chrA10	10493049	10493049	A	T	intergenic	BnaA10g12890D;BnaA10g12900D	dist=7329;dist=16188	.	.	10493049	SNP	A	T	1/1:0,17:17:1.000:225	0/0:21,0:21:0.000:285
	chrA10	10493575	10493575	A	G	intergenic	BnaA10g12890D;BnaA10g12900D	dist=7855;dist=15662	.	.	10493575	SNP	A	G	1/1:0,25:25:1.000:225	0/0:20,0:20:0.000:285
	chrA10	10493620	10493620	A	C	intergenic	BnaA10g12890D;BnaA10g12900D	dist=7900;dist=15617	.	.	10493620	SNP	A	C	1/1:0,22:22:1.000:225	0/0:22,0:22:0.000:285
	chrA10	10493752	10493752	G	A	intergenic	BnaA10g12890D;BnaA10g12900D	dist=8032;dist=15485	.	.	10493752	SNP	G	A	1/1:0,14:14:1.000:225	0/0:29,0:29:0.000:285
	chrA10	10493761	10493761	T	G	intergenic	BnaA10g12890D;BnaA10g12900D	dist=8041;dist=15476	.	.	10493761	SNP	T	G	1/1:0,14:14:1.000:225	0/0:28,0:28:0.000:285
	chrA10	10493861	10493861	A	G	intergenic	BnaA10g12890D;BnaA10g12900D	dist=8141;dist=15376	.	.	10493861	SNP	A	G	1/1:0,15:15:1.000:225	0/0:22,0:22:0.000:285
	chrA10	10493921	10493921	T	A	intergenic	BnaA10g12890D;BnaA10g12900D	dist=8201;dist=15316	.	.	10493921	SNP	T	A	1/1:0,10:10:1.000:166	0/0:21,0:21:0.000:285
	chrA10	10493941	10493941	A	-	intergenic	BnaA10g12890D;BnaA10g12900D	dist=8221;dist=15296	.	.	10493933	INDEL	TAAAAAAAA	TAAAAAAA	1/1:0,11:11:1:37.4152	0/0:21,0:21:0.000:285
	chrA10	10505429	10505429	G	T	intergenic	BnaA10g12890D;BnaA10g12900D	dist=19709;dist=3808	.	.	10505429	SNP	G	T	1/1:0,6:6:1.000:113	0/0:22,0:22:0.000:285
	chrA10	10505441	10505441	C	T	intergenic	BnaA10g12890D;BnaA10g12900D	dist=19721;dist=3796	.	.	10505441	SNP	C	T	1/1:0,8:8:1.000:158	0/0:25,0:25:0.000:285
	chrA10	10505487	10505487	G	A	intergenic	BnaA10g12890D;BnaA10g12900D	dist=19767;dist=3750	.	.	10505487	SNP	G	A	1/1:0,9:9:1.000:161	0/0:25,0:25:0.000:285
	chrA10	10505500	10505500	G	A	intergenic	BnaA10g12890D;BnaA10g12900D	dist=19780;dist=3737	.	.	10505500	SNP	G	A	1/1:0,9:9:1.000:211	0/0:24,0:24:0.000:285
	chrA10	10505507	10505507	A	T	intergenic	BnaA10g12890D;BnaA10g12900D	dist=19787;dist=3730	.	.	10505507	SNP	A	T	1/1:0,9:9:1.000:211	0/0:24,0:24:0.000:285
	chrA10	10505531	10505531	T	G	intergenic	BnaA10g12890D;BnaA10g12900D	dist=19811;dist=3706	.	.	10505531	SNP	T	G	1/1:0,6:6:1.000:172	0/0:21,0:21:0.000:285
	chrA10	10505532	10505532	C	T	intergenic	BnaA10g12890D;BnaA10g12900D	dist=19812;dist=3705	.	.	10505532	SNP	C	T	1/1:0,6:6:1.000:172	0/0:19,0:19:0.000:285
	chrA10	10505535	10505535	T	C	intergenic	BnaA10g12890D;BnaA10g12900D	dist=19815;dist=3702	.	.	10505535	SNP	T	C	1/1:0,7:7:1.000:188	0/0:22,0:22:0.000:285
	chrA10	10505537	10505537	C	T	intergenic	BnaA10g12890D;BnaA10g12900D	dist=19817;dist=3700	.	.	10505537	SNP	C	T	0/0:8,0:8:0.000:258	1/1:0,22:22:1.000:225
	chrA10	10505544	10505544	C	A	intergenic	BnaA10g12890D;BnaA10g12900D	dist=19824;dist=3693	.	.	10505544	SNP	C	A	1/1:0,8:8:1.000:201	0/0:22,0:22:0.000:285
	chrA10	10505547	10505547	A	C	intergenic	BnaA10g12890D;BnaA10g12900D	dist=19827;dist=3690	.	.	10505547	SNP	A	C	1/1:0,8:8:1.000:201	0/0:21,0:21:0.000:285
	chrA10	10505573	10505573	G	A	intergenic	BnaA10g12890D;BnaA10g12900D	dist=19853;dist=3664	.	.	10505573	SNP	G	A	1/1:0,9:9:1.000:225	0/0:19,0:19:0.000:285
	chrA10	10505577	10505577	A	G	intergenic	BnaA10g12890D;BnaA10g12900D	dist=19857;dist=3660	.	.	10505577	SNP	A	G	1/1:0,9:9:1.000:225	0/0:17,0:17:0.000:285
	chrA10	10505615	10505616	TA	-	intergenic	BnaA10g12890D;BnaA10g12900D	dist=19895;dist=3621	.	.	10505606	INDEL	GTATATATATA	GTATATATA	1/1:0,8:8:0.8:225	0/0:18,0:18:0.000:285
	chrA10	10505668	10505668	A	T	intergenic	BnaA10g12890D;BnaA10g12900D	dist=19948;dist=3569	.	.	10505668	SNP	A	T	1/1:0,7:7:1.000:170	0/0:28,0:28:0.000:285
	chrA10	10505695	10505695	A	C	intergenic	BnaA10g12890D;BnaA10g12900D	dist=19975;dist=3542	.	.	10505695	SNP	A	C	1/1:0,6:6:1.000:128	0/0:30,0:30:0.000:285
	chrA10	10505713	10505713	T	C	intergenic	BnaA10g12890D;BnaA10g12900D	dist=19993;dist=3524	.	.	10505713	SNP	T	C	1/1:0,6:6:1.000:108	0/0:33,0:33:0.000:285
	chrA10	10505778	10505778	T	C	intergenic	BnaA10g12890D;BnaA10g12900D	dist=20058;dist=3459	.	.	10505778	SNP	T	C	1/1:0,6:6:1.000:113	0/0:27,0:27:0.000:285
	chrA10	10505820	10505820	T	A	intergenic	BnaA10g12890D;BnaA10g12900D	dist=20100;dist=3417	.	.	10505820	SNP	T	A	1/1:0,6:6:1.000:113	0/0:20,0:20:0.000:285
	chrA10	10505827	10505827	A	G	intergenic	BnaA10g12890D;BnaA10g12900D	dist=20107;dist=3410	.	.	10505827	SNP	A	G	0/0:6,0:6:0.000:173	1/1:0,18:18:1.000:225
	chrA10	10505829	10505829	A	T	intergenic	BnaA10g12890D;BnaA10g12900D	dist=20109;dist=3408	.	.	10505829	SNP	A	T	0/0:6,0:6:0.000:173	1/1:0,19:19:1.000:225
	chrA10	10505836	10505836	C	T	intergenic	BnaA10g12890D;BnaA10g12900D	dist=20116;dist=3401	.	.	10505836	SNP	C	T	1/1:0,6:6:1.000:113	0/0:18,0:18:0.000:285
	chrA10	10505842	10505842	G	A	intergenic	BnaA10g12890D;BnaA10g12900D	dist=20122;dist=3395	.	.	10505842	SNP	G	A	1/1:0,6:6:1.000:108	0/0:18,0:18:0.000:285
	chrA10	10505847	10505847	C	A	intergenic	BnaA10g12890D;BnaA10g12900D	dist=20127;dist=3390	.	.	10505847	SNP	C	A	1/1:0,6:6:1.000:113	0/0:18,0:18:0.000:285
	chrA10	10505857	10505857	G	A	intergenic	BnaA10g12890D;BnaA10g12900D	dist=20137;dist=3380	.	.	10505857	SNP	G	A	1/1:0,6:6:1.000:108	0/0:17,0:17:0.000:285
	chrA10	10506051	10506051	A	G	intergenic	BnaA10g12890D;BnaA10g12900D	dist=20331;dist=3186	.	.	10506051	SNP	A	G	1/1:0,9:9:1.000:140	0/0:18,0:18:0.000:285
	chrA10	10506063	10506063	G	A	intergenic	BnaA10g12890D;BnaA10g12900D	dist=20343;dist=3174	.	.	10506063	SNP	G	A	0/0:10,0:10:0.000:203	1/1:0,19:19:1.000:225
	chrA10	10506066	10506066	T	C	intergenic	BnaA10g12890D;BnaA10g12900D	dist=20346;dist=3171	.	.	10506066	SNP	T	C	1/1:0,10:10:1.000:142	0/0:16,0:16:0.000:285
	chrA10	10506072	10506072	G	A	intergenic	BnaA10g12890D;BnaA10g12900D	dist=20352;dist=3165	.	.	10506072	SNP	G	A	1/1:0,9:9:1.000:137	0/0:18,0:18:0.000:285
	chrA10	10506126	10506126	T	C	intergenic	BnaA10g12890D;BnaA10g12900D	dist=20406;dist=3111	.	.	10506126	SNP	T	C	1/1:0,10:10:1.000:164	0/0:19,0:19:0.000:285
	chrA10	10506135	10506135	C	T	intergenic	BnaA10g12890D;BnaA10g12900D	dist=20415;dist=3102	.	.	10506135	SNP	C	T	1/1:0,10:10:1.000:174	0/0:19,0:19:0.000:285
	chrA10	10506166	10506166	T	G	intergenic	BnaA10g12890D;BnaA10g12900D	dist=20446;dist=3071	.	.	10506166	SNP	T	G	0/0:10,0:10:0.000:278	1/1:0,15:15:1.000:225
	chrA10	10506169	10506169	C	G	intergenic	BnaA10g12890D;BnaA10g12900D	dist=20449;dist=3068	.	.	10506169	SNP	C	G	1/1:0,11:11:1.000:225	0/0:19,0:19:0.000:285
	chrA10	10506176	10506176	C	T	intergenic	BnaA10g12890D;BnaA10g12900D	dist=20456;dist=3061	.	.	10506176	SNP	C	T	1/1:0,12:12:1.000:225	0/0:21,1:22:0.045:30.0074
	chrA10	10506189	10506189	C	A	intergenic	BnaA10g12890D;BnaA10g12900D	dist=20469;dist=3048	.	.	10506189	SNP	C	A	1/1:0,12:12:1.000:225	0/0:22,0:22:0.000:285
	chrA10	10506208	10506208	T	C	intergenic	BnaA10g12890D;BnaA10g12900D	dist=20488;dist=3029	.	.	10506208	SNP	T	C	1/1:0,12:12:1.000:225	0/0:20,0:20:0.000:285
	chrA10	10506220	10506220	C	A	intergenic	BnaA10g12890D;BnaA10g12900D	dist=20500;dist=3017	.	.	10506220	SNP	C	A	1/1:0,11:11:1.000:100	0/0:19,0:19:0.000:285
	chrA10	10506283	10506283	G	T	intergenic	BnaA10g12890D;BnaA10g12900D	dist=20563;dist=2954	.	.	10506283	SNP	G	T	1/1:0,11:11:1.000:183	0/0:20,0:20:0.000:285
	chrA10	10506284	10506284	T	C	intergenic	BnaA10g12890D;BnaA10g12900D	dist=20564;dist=2953	.	.	10506284	SNP	T	C	1/1:0,11:11:1.000:183	0/0:20,0:20:0.000:285
	chrA10	10506300	10506300	T	C	intergenic	BnaA10g12890D;BnaA10g12900D	dist=20580;dist=2937	.	.	10506300	SNP	T	C	1/1:0,12:12:1.000:184	0/0:19,0:19:0.000:285
	chrA10	10506338	10506338	G	A	intergenic	BnaA10g12890D;BnaA10g12900D	dist=20618;dist=2899	.	.	10506338	SNP	G	A	1/1:0,9:9:1.000:209	0/0:19,0:19:0.000:285
	chrA10	10506363	10506363	A	G	intergenic	BnaA10g12890D;BnaA10g12900D	dist=20643;dist=2874	.	.	10506363	SNP	A	G	1/1:0,9:9:1.000:214	0/0:18,0:18:0.000:285
	chrA10	10506391	10506391	C	A	intergenic	BnaA10g12890D;BnaA10g12900D	dist=20671;dist=2846	.	.	10506391	SNP	C	A	1/1:0,12:12:1.000:225	0/0:16,0:16:0.000:285
	chrA10	10506448	10506448	C	T	intergenic	BnaA10g12890D;BnaA10g12900D	dist=20728;dist=2789	.	.	10506448	SNP	C	T	1/1:0,16:16:1.000:225	0/0:20,0:20:0.000:285
	chrA10	10506460	10506460	G	A	intergenic	BnaA10g12890D;BnaA10g12900D	dist=20740;dist=2777	.	.	10506460	SNP	G	A	1/1:0,13:13:1.000:225	0/0:19,0:19:0.000:285
	chrA10	10506491	10506491	T	G	intergenic	BnaA10g12890D;BnaA10g12900D	dist=20771;dist=2746	.	.	10506491	SNP	T	G	1/1:0,13:13:1.000:225	0/0:17,0:17:0.000:285
	chrA10	10506531	10506531	A	G	intergenic	BnaA10g12890D;BnaA10g12900D	dist=20811;dist=2706	.	.	10506531	SNP	A	G	1/1:0,11:11:1.000:225	0/0:25,0:25:0.000:285
	chrA10	10506538	10506538	T	G	intergenic	BnaA10g12890D;BnaA10g12900D	dist=20818;dist=2699	.	.	10506538	SNP	T	G	1/1:0,12:12:1.000:225	0/0:22,0:22:0.000:285
	chrA10	10506564	10506564	T	A	intergenic	BnaA10g12890D;BnaA10g12900D	dist=20844;dist=2673	.	.	10506564	SNP	T	A	1/1:0,14:14:1.000:225	0/0:26,0:26:0.000:285
	chrA10	10506614	10506614	A	C	intergenic	BnaA10g12890D;BnaA10g12900D	dist=20894;dist=2623	.	.	10506614	SNP	A	C	1/1:0,14:14:1.000:225	0/0:27,0:27:0.000:285
	chrA10	10506637	10506637	A	G	intergenic	BnaA10g12890D;BnaA10g12900D	dist=20917;dist=2600	.	.	10506637	SNP	A	G	1/1:0,15:15:1.000:184	0/0:30,0:30:0.000:285
	chrA10	10506646	10506646	A	G	intergenic	BnaA10g12890D;BnaA10g12900D	dist=20926;dist=2591	.	.	10506646	SNP	A	G	1/1:0,15:15:1.000:225	0/0:31,0:31:0.000:285
	chrA10	10506657	10506657	C	T	intergenic	BnaA10g12890D;BnaA10g12900D	dist=20937;dist=2580	.	.	10506657	SNP	C	T	1/1:0,18:18:1.000:225	0/0:27,0:27:0.000:285
	chrA10	10506667	10506667	A	G	intergenic	BnaA10g12890D;BnaA10g12900D	dist=20947;dist=2570	.	.	10506667	SNP	A	G	1/1:0,19:19:1.000:225	0/0:29,0:29:0.000:285
	chrA10	10506669	10506669	G	A	intergenic	BnaA10g12890D;BnaA10g12900D	dist=20949;dist=2568	.	.	10506669	SNP	G	A	1/1:0,17:17:1.000:225	0/0:28,0:28:0.000:285
	chrA10	10506677	10506677	A	T	intergenic	BnaA10g12890D;BnaA10g12900D	dist=20957;dist=2560	.	.	10506677	SNP	A	T	1/1:0,19:19:1.000:225	0/0:27,0:27:0.000:285
	chrA10	10506692	10506692	T	C	intergenic	BnaA10g12890D;BnaA10g12900D	dist=20972;dist=2545	.	.	10506692	SNP	T	C	1/1:0,18:18:1.000:225	0/0:26,0:26:0.000:285
	chrA10	10506694	10506694	C	A	intergenic	BnaA10g12890D;BnaA10g12900D	dist=20974;dist=2543	.	.	10506694	SNP	C	A	1/1:0,19:19:1.000:225	0/0:27,0:27:0.000:285
	chrA10	10506757	10506762	ATGGTT	-	intergenic	BnaA10g12890D;BnaA10g12900D	dist=21037;dist=2475	.	.	10506756	INDEL	AATGGTT	A	1/1:0,6:6:0.941176:225	0/0:23,0:23:0.000:285
	chrA10	10506798	10506798	-	AATATAT	intergenic	BnaA10g12890D;BnaA10g12900D	dist=21078;dist=2439	.	.	10506792	INDEL	TATATAT	TATATATAATATAT	1/1:0,6:6:0.8:225	0/0:24,0:24:0.000:285
	chrA10	10506885	10506885	G	A	intergenic	BnaA10g12890D;BnaA10g12900D	dist=21165;dist=2352	.	.	10506885	SNP	G	A	1/1:0,21:21:1.000:225	0/0:28,0:28:0.000:285
	chrA10	10506917	10506917	C	T	intergenic	BnaA10g12890D;BnaA10g12900D	dist=21197;dist=2320	.	.	10506917	SNP	C	T	1/1:0,24:24:1.000:225	0/0:30,0:30:0.000:285
	chrA10	10507144	10507144	A	C	intergenic	BnaA10g12890D;BnaA10g12900D	dist=21424;dist=2093	.	.	10507144	SNP	A	C	1/1:0,14:14:1.000:225	0/0:19,0:19:0.000:285
	chrA10	10507165	10507165	A	G	intergenic	BnaA10g12890D;BnaA10g12900D	dist=21445;dist=2072	.	.	10507165	SNP	A	G	1/1:0,13:13:1.000:225	0/0:22,0:22:0.000:285
	chrA10	10507287	10507287	G	A	intergenic	BnaA10g12890D;BnaA10g12900D	dist=21567;dist=1950	.	.	10507287	SNP	G	A	1/1:0,8:8:1.000:177	0/0:30,0:30:0.000:285
	chrA10	10507323	10507323	T	-	intergenic	BnaA10g12890D;BnaA10g12900D	dist=21603;dist=1914	.	.	10507317	INDEL	ATTTTTT	ATTTTT	1/1:0,11:11:1:90	0/0:25,0:25:0.000:285
	chrA10	10507387	10507408	CAGTTTAGAGATGGACTATCTC	-	intergenic	BnaA10g12890D;BnaA10g12900D	dist=21667;dist=1829	.	.	10507386	INDEL	ACAGTTTAGAGATGGACTATCTC	A	1/1:1,9:10:0.642857:228	0/0:28,0:28:0.000:285
	chrA10	10507426	10507426	T	A	intergenic	BnaA10g12890D;BnaA10g12900D	dist=21706;dist=1811	.	.	10507426	SNP	T	A	1/1:0,13:13:1.000:225	0/0:26,0:26:0.000:285
	chrA10	10507438	10507438	A	G	intergenic	BnaA10g12890D;BnaA10g12900D	dist=21718;dist=1799	.	.	10507438	SNP	A	G	1/1:0,12:12:1.000:225	0/0:27,0:27:0.000:285
	chrA10	10507440	10507440	G	A	intergenic	BnaA10g12890D;BnaA10g12900D	dist=21720;dist=1797	.	.	10507440	SNP	G	A	1/1:0,12:12:1.000:225	0/0:32,0:32:0.000:285
	chrA10	10507471	10507471	G	A	intergenic	BnaA10g12890D;BnaA10g12900D	dist=21751;dist=1766	.	.	10507471	SNP	G	A	1/1:0,12:12:1.000:225	0/0:36,0:36:0.000:285
	chrA10	10507510	10507510	C	T	intergenic	BnaA10g12890D;BnaA10g12900D	dist=21790;dist=1727	.	.	10507510	SNP	C	T	1/1:0,11:11:1.000:225	0/0:37,0:37:0.000:285
	chrA10	10507529	10507529	T	G	intergenic	BnaA10g12890D;BnaA10g12900D	dist=21809;dist=1708	.	.	10507529	SNP	T	G	1/1:0,13:13:1.000:210	0/0:34,0:34:0.000:285
	chrA10	10507555	10507555	T	C	intergenic	BnaA10g12890D;BnaA10g12900D	dist=21835;dist=1682	.	.	10507555	SNP	T	C	1/1:0,11:11:1.000:155	0/0:39,0:39:0.000:285
	chrA10	10507590	10507590	T	C	intergenic	BnaA10g12890D;BnaA10g12900D	dist=21870;dist=1647	.	.	10507590	SNP	T	C	1/1:0,17:17:1.000:225	0/0:31,0:31:0.000:285
	chrA10	10507602	10507602	T	G	intergenic	BnaA10g12890D;BnaA10g12900D	dist=21882;dist=1635	.	.	10507602	SNP	T	G	1/1:0,16:16:1.000:225	0/0:29,0:29:0.000:285
	chrA10	10507719	10507763	ATAGTACTTCGTTTTCAAATAATGTTTGGAATAATCATGTATGTA	-	intergenic	BnaA10g12890D;BnaA10g12900D	dist=21999;dist=1474	.	.	10507716	INDEL	ATAATAGTACTTCGTTTTCAAATAATGTTTGGAATAATCATGTATGTA	ATA	1/1:0,6:6:0.545455:225	0/0:21,0:21:0.000:285
	chrA10	10507991	10507991	G	A	intergenic	BnaA10g12890D;BnaA10g12900D	dist=22271;dist=1246	.	.	10507991	SNP	G	A	1/1:0,19:19:1.000:225	0/0:29,0:29:0.000:285
	chrA10	10508115	10508115	T	C	intergenic	BnaA10g12890D;BnaA10g12900D	dist=22395;dist=1122	.	.	10508115	SNP	T	C	1/1:0,29:29:1.000:225	0/0:22,0:22:0.000:285
	chrA10	10508190	10508190	A	G	intergenic	BnaA10g12890D;BnaA10g12900D	dist=22470;dist=1047	.	.	10508190	SNP	A	G	1/1:0,28:28:1.000:225	0/0:15,0:15:0.000:285
	chrA10	10508587	10508587	C	A	upstream	BnaA10g12900D	.	.	.	10508587	SNP	C	A	1/1:0,16:16:1.000:225	0/0:23,0:23:0.000:285	AT5G60020	LAC17 appears to have laccase activity based on enzyme assays performed using lac17 mutants. Notably, these mutants appear to have a reduced deposition of G lignin units. LAC17 is expressed in interfascicular fibers and likely contributes to lignin biosynthesis, and hence, cell wall biosynthesis, there.
	chrA10	10508882	10508882	-	TTTTTG	upstream	BnaA10g12900D	.	.	.	10508875	INDEL	AGTTTTTG	AGTTTTTGTTTTTG	1/1:0,22:22:0.869565:225	0/0:24,0:24:0.000:285
	chrA10	10508954	10508954	C	G	upstream	BnaA10g12900D	.	.	.	10508954	SNP	C	G	1/1:0,28:28:1.000:225	0/0:24,0:24:0.000:285
	chrA10	10509075	10509075	C	T	upstream	BnaA10g12900D	.	.	.	10509075	SNP	C	T	1/1:0,16:16:1.000:225	0/0:24,0:24:0.000:285
	chrA10	10509113	10509113	A	T	upstream	BnaA10g12900D	.	.	.	10509113	SNP	A	T	1/1:0,18:18:1.000:225	0/0:23,0:23:0.000:285
	chrA10	10509116	10509116	A	G	upstream	BnaA10g12900D	.	.	.	10509116	SNP	A	G	1/1:0,19:19:1.000:225	0/0:21,0:21:0.000:285
	chrA10	10509210	10509210	T	A	upstream	BnaA10g12900D	.	.	.	10509210	SNP	T	A	1/1:0,26:26:1.000:225	0/0:27,0:27:0.000:285
	chrA10	10509232	10509233	AA	-	upstream	BnaA10g12900D	.	.	.	10509224	INDEL	TAAAAAAAAA	TAAAAAAA	1/1:0,24:24:0.96:187	0/0:28,0:28:0.000:285
	chrA10	10509379	10509379	G	A	intronic	BnaA10g12900D	.	.	.	10509379	SNP	G	A	0/0:19,0:19:0.000:285	1/1:0,28:28:1.000:225
	chrA10	10509413	10509413	T	-	intronic	BnaA10g12900D	.	.	.	10509403	INDEL	GTTTTTTTTTT	GTTTTTTTTT	0/0:13,1:14:0.0588235:30.2336	1/1:0,28:28:1:54
	chrA10	10509458	10509458	A	T	exonic	BnaA10g12900D	.	nonsynonymous SNV	BnaA10g12900D:BnaA10g12900D.1:exon2:c.A133T:p.S45C	10509458	SNP	A	T	1/1:0,13:13:1.000:225	0/0:27,0:27:0.000:285
	chrA10	10509459	10509459	G	C	exonic	BnaA10g12900D	.	nonsynonymous SNV	BnaA10g12900D:BnaA10g12900D.1:exon2:c.G134C:p.S45T	10509459	SNP	G	C	1/1:0,14:14:1.000:225	0/0:27,0:27:0.000:285
	chrA10	10509656	10509656	T	C	exonic	BnaA10g12900D	.	synonymous SNV	BnaA10g12900D:BnaA10g12900D.1:exon3:c.T249C:p.H83H	10509656	SNP	T	C	1/1:0,7:7:1.000:127	0/0:24,0:24:0.000:285
	chrA10	10509738	10509738	G	A	exonic	BnaA10g12900D	.	nonsynonymous SNV	BnaA10g12900D:BnaA10g12900D.1:exon3:c.G331A:p.V111I	10509738	SNP	G	A	1/1:0,6:6:1.000:127	0/0:24,0:24:0.000:285
	chrA10	10509757	10509757	C	T	exonic	BnaA10g12900D	.	nonsynonymous SNV	BnaA10g12900D:BnaA10g12900D.1:exon3:c.C350T:p.A117V	10509757	SNP	C	T	1/1:0,6:6:1.000:139	0/0:23,0:23:0.000:285
	chrA10	10509944	10509944	C	A	exonic	BnaA10g12900D	.	synonymous SNV	BnaA10g12900D:BnaA10g12900D.1:exon3:c.C537A:p.T179T	10509944	SNP	C	A	1/1:0,8:8:1.000:146	0/0:24,0:24:0.000:285
	chrA10	10509950	10509950	C	A	exonic	BnaA10g12900D	.	synonymous SNV	BnaA10g12900D:BnaA10g12900D.1:exon3:c.C543A:p.T181T	10509950	SNP	C	A	1/1:0,8:8:1.000:146	0/0:28,0:28:0.000:285
	chrA10	10509998	10509998	T	C	exonic	BnaA10g12900D	.	synonymous SNV	BnaA10g12900D:BnaA10g12900D.1:exon3:c.T591C:p.P197P	10509998	SNP	T	C	0/0:12,0:12:0.000:264	1/1:0,26:26:1.000:225
	chrA10	10510076	10510078	AAT	-	intronic	BnaA10g12900D	.	.	.	10510071	INDEL	GTAATAAT	GTAAT	1/1:0,14:14:0.933333:225	0/0:26,0:26:0.000:285
	chrA10	10510185	10510185	T	C	exonic	BnaA10g12900D	.	synonymous SNV	BnaA10g12900D:BnaA10g12900D.1:exon4:c.T708C:p.I236I	10510185	SNP	T	C	0/0:15,0:15:0.000:285	1/1:0,32:32:1.000:225
	chrA10	10510215	10510215	T	C	exonic	BnaA10g12900D	.	synonymous SNV	BnaA10g12900D:BnaA10g12900D.1:exon4:c.T738C:p.A246A	10510215	SNP	T	C	0/0:17,0:17:0.000:285	1/1:0,31:31:1.000:225
	chrA10	10510222	10510222	G	A	exonic	BnaA10g12900D	.	nonsynonymous SNV	BnaA10g12900D:BnaA10g12900D.1:exon4:c.G745A:p.V249I	10510222	SNP	G	A	0/0:20,0:20:0.000:285	1/1:0,30:30:1.000:225
	chrA10	10510284	10510284	C	G	exonic	BnaA10g12900D	.	synonymous SNV	BnaA10g12900D:BnaA10g12900D.1:exon4:c.C807G:p.L269L	10510284	SNP	C	G	0/0:22,0:22:0.000:285	1/1:0,23:23:1.000:225
	chrA10	10510302	10510302	A	G	exonic	BnaA10g12900D	.	synonymous SNV	BnaA10g12900D:BnaA10g12900D.1:exon4:c.A825G:p.P275P	10510302	SNP	A	G	0/0:22,0:22:0.000:285	1/1:0,22:22:1.000:225
	chrA10	10510305	10510305	T	C	exonic	BnaA10g12900D	.	synonymous SNV	BnaA10g12900D:BnaA10g12900D.1:exon4:c.T828C:p.S276S	10510305	SNP	T	C	1/1:0,23:23:1.000:225	0/0:24,0:24:0.000:285
	chrA10	10510311	10510311	T	G	exonic	BnaA10g12900D	.	synonymous SNV	BnaA10g12900D:BnaA10g12900D.1:exon4:c.T834G:p.P278P	10510311	SNP	T	G	1/1:0,22:22:1.000:225	0/0:27,0:27:0.000:285
	chrA10	10510313	10510313	A	G	exonic	BnaA10g12900D	.	nonsynonymous SNV	BnaA10g12900D:BnaA10g12900D.1:exon4:c.A836G:p.N279S	10510313	SNP	A	G	1/1:0,21:21:1.000:225	0/0:23,0:23:0.000:285
	chrA10	10510314	10510314	T	C	exonic	BnaA10g12900D	.	synonymous SNV	BnaA10g12900D:BnaA10g12900D.1:exon4:c.T837C:p.N279N	10510314	SNP	T	C	1/1:0,22:22:1.000:225	0/0:25,0:25:0.000:285
	chrA10	10510332	10510332	C	T	exonic	BnaA10g12900D	.	synonymous SNV	BnaA10g12900D:BnaA10g12900D.1:exon4:c.C855T:p.T285T	10510332	SNP	C	T	1/1:0,19:19:1.000:225	0/0:32,0:32:0.000:285
	chrA10	10510341	10510341	G	A	exonic	BnaA10g12900D	.	synonymous SNV	BnaA10g12900D:BnaA10g12900D.1:exon4:c.G864A:p.P288P	10510341	SNP	G	A	1/1:0,19:19:1.000:225	0/0:30,0:30:0.000:285
	chrA10	10510383	10510383	A	G	exonic	BnaA10g12900D	.	synonymous SNV	BnaA10g12900D:BnaA10g12900D.1:exon4:c.A906G:p.A302A	10510383	SNP	A	G	1/1:0,23:23:1.000:225	0/0:31,0:31:0.000:285
	chrA10	10510439	10510439	C	A	exonic	BnaA10g12900D	.	nonsynonymous SNV	BnaA10g12900D:BnaA10g12900D.1:exon4:c.C962A:p.P321Q	10510439	SNP	C	A	1/1:0,21:21:1.000:225	0/0:42,0:42:0.000:285
	chrA10	10510447	10510447	G	A	exonic	BnaA10g12900D	.	nonsynonymous SNV	BnaA10g12900D:BnaA10g12900D.1:exon4:c.G970A:p.A324T	10510447	SNP	G	A	1/1:0,25:25:1.000:225	0/0:38,0:38:0.000:285
	chrA10	10510467	10510467	A	G	exonic	BnaA10g12900D	.	synonymous SNV	BnaA10g12900D:BnaA10g12900D.1:exon4:c.A990G:p.L330L	10510467	SNP	A	G	0/0:21,0:21:0.000:285	1/1:0,35:35:1.000:225
	chrA10	10510587	10510587	G	A	exonic	BnaA10g12900D	.	synonymous SNV	BnaA10g12900D:BnaA10g12900D.1:exon4:c.G1110A:p.G370G	10510587	SNP	G	A	0/0:24,0:24:0.000:285	1/1:0,25:25:1.000:225
	chrA10	10510590	10510590	A	G	exonic	BnaA10g12900D	.	synonymous SNV	BnaA10g12900D:BnaA10g12900D.1:exon4:c.A1113G:p.T371T	10510590	SNP	A	G	0/0:22,0:22:0.000:285	1/1:0,25:25:1.000:225
	chrA10	10510680	10510680	G	T	exonic	BnaA10g12900D	.	synonymous SNV	BnaA10g12900D:BnaA10g12900D.1:exon4:c.G1203T:p.T401T	10510680	SNP	G	T	1/1:1,20:21:0.952:228	0/0:39,0:39:0.000:285
	chrA10	10510812	10510812	A	C	exonic	BnaA10g12900D	.	nonsynonymous SNV	BnaA10g12900D:BnaA10g12900D.1:exon4:c.A1335C:p.R445S	10510812	SNP	A	C	1/1:0,13:13:1.000:198	0/0:19,2:21:0.095:19.527
	chrA10	10510917	10510917	C	G	exonic	BnaA10g12900D	.	synonymous SNV	BnaA10g12900D:BnaA10g12900D.1:exon4:c.C1440G:p.G480G	10510917	SNP	C	G	0/1:1,8:9:0.889:106	0/0:31,0:31:0.000:285
	chrA10	10512855	10512855	T	C	exonic	BnaA10g12900D	.	nonsynonymous SNV	BnaA10g12900D:BnaA10g12900D.1:exon5:c.T1703C:p.V568A	10512855	SNP	T	C	1/1:0,7:7:1.000:147	0/0:24,0:24:0.000:285
	chrA10	10512905	10512905	C	T	downstream	BnaA10g12900D	.	.	.	10512905	SNP	C	T	1/1:0,12:12:1.000:195	0/0:25,0:25:0.000:285
	chrA10	10513012	10513012	T	C	downstream	BnaA10g12900D	.	.	.	10513012	SNP	T	C	1/1:0,11:11:1.000:222	0/0:16,0:16:0.000:285
	chrA10	10513031	10513031	T	C	downstream	BnaA10g12900D	.	.	.	10513031	SNP	T	C	1/1:0,13:13:1.000:225	0/0:17,0:17:0.000:285
	chrA10	10513106	10513106	C	A	downstream	BnaA10g12900D	.	.	.	10513106	SNP	C	A	1/1:0,9:9:1.000:202	0/0:25,0:25:0.000:285
	chrA10	10513192	10513192	G	A	downstream	BnaA10g12900D	.	.	.	10513192	SNP	G	A	1/1:0,13:13:1.000:225	0/0:23,0:23:0.000:285
	chrA10	10513210	10513210	C	-	downstream	BnaA10g12900D	.	.	.	10513207	INDEL	TCCC	TCC	1/1:0,13:13:1:225	0/0:27,0:27:0.000:285
	chrA10	10513263	10513263	T	G	downstream	BnaA10g12900D	.	.	.	10513263	SNP	T	G	1/1:0,14:14:1.000:225	0/0:21,0:21:0.000:285
	chrA10	10513272	10513272	-	A	downstream	BnaA10g12900D	.	.	.	10513267	INDEL	TAAAAA	TAAAAAA	1/1:0,9:9:0.928571:99	0/0:20,0:20:0.000:285
	chrA10	10513319	10513319	-	ACAAGTTCATGGGAAGGACGATTTC	downstream	BnaA10g12900D	.	.	.	10513315	INDEL	CTTTC	CTTTCACAAGTTCATGGGAAGGACGATTTC	1/1:0,6:6:0.857143:225	0/0:20,0:20:0.000:285
	chrA10	10513332	10513332	C	A	downstream	BnaA10g12900D	.	.	.	10513332	SNP	C	A	1/1:0,11:11:1.000:225	0/0:23,0:23:0.000:285
	chrA10	10513341	10513341	A	T	downstream	BnaA10g12900D	.	.	.	10513341	SNP	A	T	1/1:0,11:11:1.000:225	0/0:22,0:22:0.000:285
	chrA10	10513352	10513352	T	G	downstream	BnaA10g12900D	.	.	.	10513352	SNP	T	G	1/1:0,11:11:1.000:225	0/0:21,0:21:0.000:285
	chrA10	10513370	10513370	A	T	downstream	BnaA10g12900D	.	.	.	10513370	SNP	A	T	1/1:0,8:8:1.000:215	0/0:20,0:20:0.000:285
	chrA10	10513373	10513373	T	C	downstream	BnaA10g12900D	.	.	.	10513373	SNP	T	C	1/1:0,8:8:1.000:215	0/0:19,0:19:0.000:285
	chrA10	10513442	10513442	C	G	downstream	BnaA10g12900D	.	.	.	10513442	SNP	C	G	1/1:0,10:10:1.000:225	0/0:20,0:20:0.000:285
	chrA10	10513498	10513498	T	C	downstream	BnaA10g12900D	.	.	.	10513498	SNP	T	C	1/1:0,12:12:1.000:222	0/0:20,0:20:0.000:285
	chrA10	10513640	10513640	A	G	downstream	BnaA10g12900D	.	.	.	10513640	SNP	A	G	1/1:0,21:21:1.000:225	0/0:31,0:31:0.000:285
	chrA10	10513829	10513829	G	-	downstream	BnaA10g12900D	.	.	.	10513827	INDEL	CGG	CG	1/1:0,13:13:1:225	0/0:24,0:24:0.000:285
	chrA10	10513864	10513864	G	A	downstream	BnaA10g12900D	.	.	.	10513864	SNP	G	A	1/1:0,17:17:1.000:225	0/0:29,0:29:0.000:285
	chrA10	10513900	10513900	A	C	intergenic	BnaA10g12900D;BnaA10g12910D	dist=1026;dist=2120	.	.	10513900	SNP	A	C	1/1:0,18:18:1.000:225	0/0:25,0:25:0.000:285
	chrA10	10513904	10513904	C	T	intergenic	BnaA10g12900D;BnaA10g12910D	dist=1030;dist=2116	.	.	10513904	SNP	C	T	1/1:0,18:18:1.000:225	0/0:27,0:27:0.000:285
	chrA10	10513932	10513932	-	GTACGCTTA	intergenic	BnaA10g12900D;BnaA10g12910D	dist=1058;dist=2088	.	.	10513932	INDEL	G	GGTACGCTTA	1/1:0,15:15:1:225	0/0:27,0:27:0.000:285
	chrA10	10513996	10513996	G	T	intergenic	BnaA10g12900D;BnaA10g12910D	dist=1122;dist=2024	.	.	10513996	SNP	G	T	1/1:0,16:16:1.000:225	0/0:23,0:23:0.000:285
	chrA10	10514157	10514157	-	TCATCCTTTAT	intergenic	BnaA10g12900D;BnaA10g12910D	dist=1283;dist=1863	.	.	10514152	INDEL	GTTTAT	GTTTATTCATCCTTTAT	1/1:0,11:11:1:225	0/0:28,0:28:0.000:285
	chrA10	10515621	10515621	C	T	upstream	BnaA10g12910D	.	.	.	10515621	SNP	C	T	1/1:0,6:6:1.000:155	0/0:16,0:16:0.000:285	AT2G19910	RNA-dependent RNA polymerase family protein;(source:Araport11)
	chrA10	10515625	10515625	A	G	upstream	BnaA10g12910D	.	.	.	10515625	SNP	A	G	1/1:0,6:6:1.000:145	0/0:16,0:16:0.000:285
	chrA10	10515635	10515635	T	A	upstream	BnaA10g12910D	.	.	.	10515635	SNP	T	A	1/1:0,6:6:1.000:158	0/0:17,0:17:0.000:285
	chrA10	10515641	10515641	T	C	upstream	BnaA10g12910D	.	.	.	10515641	SNP	T	C	1/1:0,7:7:1.000:171	0/0:18,0:18:0.000:285
	chrA10	10515651	10515651	C	T	upstream	BnaA10g12910D	.	.	.	10515651	SNP	C	T	1/1:0,9:9:1.000:186	0/0:19,0:19:0.000:285
	chrA10	10515737	10515737	T	A	upstream	BnaA10g12910D	.	.	.	10515737	SNP	T	A	1/1:0,10:10:1.000:174	0/0:22,0:22:0.000:285
	chrA10	10515788	10515788	G	A	upstream	BnaA10g12910D	.	.	.	10515788	SNP	G	A	1/1:0,9:9:1.000:137	0/0:20,0:20:0.000:285
	chrA10	10515791	10515791	T	C	upstream	BnaA10g12910D	.	.	.	10515791	SNP	T	C	1/1:0,8:8:1.000:129	0/0:20,0:20:0.000:285
	chrA10	10515960	10515960	T	A	upstream	BnaA10g12910D	.	.	.	10515960	SNP	T	A	1/1:0,8:8:1.000:177	0/0:25,0:25:0.000:285
	chrA10	10516088	10516088	G	T	exonic	BnaA10g12910D	.	synonymous SNV	BnaA10g12910D:BnaA10g12910D.1:exon1:c.G69T:p.S23S	10516088	SNP	G	T	1/1:0,23:23:1.000:225	0/0:38,0:38:0.000:285
	chrA10	10516175	10516175	G	T	exonic	BnaA10g12910D	.	synonymous SNV	BnaA10g12910D:BnaA10g12910D.1:exon1:c.G156T:p.S52S	10516175	SNP	G	T	1/1:0,17:17:1.000:225	0/0:37,0:37:0.000:285
	chrA10	10516181	10516181	T	C	exonic	BnaA10g12910D	.	synonymous SNV	BnaA10g12910D:BnaA10g12910D.1:exon1:c.T162C:p.S54S	10516181	SNP	T	C	1/1:0,16:16:1.000:225	0/0:35,0:35:0.000:285
	chrA10	10516187	10516187	G	A	exonic	BnaA10g12910D	.	synonymous SNV	BnaA10g12910D:BnaA10g12910D.1:exon1:c.G168A:p.E56E	10516187	SNP	G	A	1/1:0,19:19:1.000:225	0/0:32,0:32:0.000:285
	chrA10	10516220	10516220	T	C	exonic	BnaA10g12910D	.	synonymous SNV	BnaA10g12910D:BnaA10g12910D.1:exon1:c.T201C:p.N67N	10516220	SNP	T	C	1/1:0,17:17:1.000:225	0/0:25,0:25:0.000:285
	chrA10	10516226	10516226	A	C	exonic	BnaA10g12910D	.	nonsynonymous SNV	BnaA10g12910D:BnaA10g12910D.1:exon1:c.A207C:p.R69S	10516226	SNP	A	C	1/1:0,17:17:1.000:225	0/0:24,0:24:0.000:285
	chrA10	10516236	10516236	G	A	exonic	BnaA10g12910D	.	nonsynonymous SNV	BnaA10g12910D:BnaA10g12910D.1:exon1:c.G217A:p.G73R	10516236	SNP	G	A	1/1:1,18:19:0.947:228	0/0:24,0:24:0.000:285
	chrA10	10516238	10516238	G	A	exonic	BnaA10g12910D	.	synonymous SNV	BnaA10g12910D:BnaA10g12910D.1:exon1:c.G219A:p.G73G	10516238	SNP	G	A	1/1:0,18:18:1.000:225	0/0:21,0:21:0.000:285
	chrA10	10516328	10516328	A	C	exonic	BnaA10g12910D	.	synonymous SNV	BnaA10g12910D:BnaA10g12910D.1:exon1:c.A309C:p.V103V	10516328	SNP	A	C	1/1:0,13:13:1.000:225	0/0:27,0:27:0.000:285
	chrA10	10516331	10516331	G	T	exonic	BnaA10g12910D	.	synonymous SNV	BnaA10g12910D:BnaA10g12910D.1:exon1:c.G312T:p.L104L	10516331	SNP	G	T	1/1:0,13:13:1.000:225	0/0:30,0:30:0.000:285
	chrA10	10516457	10516457	T	G	exonic	BnaA10g12910D	.	nonsynonymous SNV	BnaA10g12910D:BnaA10g12910D.1:exon2:c.T357G:p.D119E	10516457	SNP	T	G	1/1:0,6:6:1.000:155	0/0:38,0:38:0.000:285
	chrA10	10516575	10516575	T	A	exonic	BnaA10g12910D	.	nonsynonymous SNV	BnaA10g12910D:BnaA10g12910D.1:exon2:c.T475A:p.S159T	10516575	SNP	T	A	1/1:0,14:14:1.000:225	0/0:39,0:39:0.000:285
	chrA10	10516591	10516591	A	T	intronic	BnaA10g12910D	.	.	.	10516591	SNP	A	T	1/1:0,15:15:1.000:225	0/0:35,0:35:0.000:285
	chrA10	10516602	10516602	G	A	intronic	BnaA10g12910D	.	.	.	10516602	SNP	G	A	1/1:0,12:12:1.000:225	0/0:37,0:37:0.000:285
	chrA10	10516648	10516648	T	G	intronic	BnaA10g12910D	.	.	.	10516648	SNP	T	G	1/1:0,11:11:1.000:225	0/0:31,0:31:0.000:285
	chrA10	10516656	10516656	T	C	intronic	BnaA10g12910D	.	.	.	10516656	SNP	T	C	1/1:0,9:9:1.000:204	0/0:33,0:33:0.000:285
	chrA10	10516659	10516659	G	C	intronic	BnaA10g12910D	.	.	.	10516659	SNP	G	C	1/1:0,8:8:1.000:191	0/0:32,0:32:0.000:285
	chrA10	10516691	10516691	C	A	exonic	BnaA10g12910D	.	nonsynonymous SNV	BnaA10g12910D:BnaA10g12910D.1:exon3:c.C494A:p.S165Y	10516691	SNP	C	A	1/1:0,12:12:1.000:225	0/0:38,0:38:0.000:285
	chrA10	10516722	10516722	C	A	exonic	BnaA10g12910D	.	synonymous SNV	BnaA10g12910D:BnaA10g12910D.1:exon3:c.C525A:p.I175I	10516722	SNP	C	A	1/1:0,16:16:1.000:225	0/0:38,0:38:0.000:285
	chrA10	10516782	10516782	C	T	exonic	BnaA10g12910D	.	synonymous SNV	BnaA10g12910D:BnaA10g12910D.1:exon3:c.C585T:p.G195G	10516782	SNP	C	T	1/1:0,20:20:1.000:225	0/0:41,0:41:0.000:285
	chrA10	10516842	10516842	G	A	intronic	BnaA10g12910D	.	.	.	10516842	SNP	G	A	1/1:0,22:22:1.000:225	0/0:29,0:29:0.000:285
	chrA10	10516880	10516880	C	A	intronic	BnaA10g12910D	.	.	.	10516880	SNP	C	A	1/1:0,22:22:1.000:225	0/0:29,0:29:0.000:285
	chrA10	10516885	10516885	G	C	intronic	BnaA10g12910D	.	.	.	10516885	SNP	G	C	1/1:0,22:22:1.000:225	0/0:30,0:30:0.000:285
	chrA10	10516923	10516923	T	C	intronic	BnaA10g12910D	.	.	.	10516923	SNP	T	C	1/1:0,23:23:1.000:225	0/0:31,0:31:0.000:285
	chrA10	10516949	10516949	T	C	exonic	BnaA10g12910D	.	synonymous SNV	BnaA10g12910D:BnaA10g12910D.1:exon4:c.T636C:p.N212N	10516949	SNP	T	C	1/1:0,25:25:1.000:225	0/0:34,0:34:0.000:285
	chrA10	10516959	10516959	T	C	exonic	BnaA10g12910D	.	nonsynonymous SNV	BnaA10g12910D:BnaA10g12910D.1:exon4:c.T646C:p.Y216H	10516959	SNP	T	C	1/1:0,24:24:1.000:225	0/0:37,0:37:0.000:285
	chrA10	10516960	10516960	A	G	exonic	BnaA10g12910D	.	nonsynonymous SNV	BnaA10g12910D:BnaA10g12910D.1:exon4:c.A647G:p.Y216C	10516960	SNP	A	G	1/1:0,24:24:1.000:225	0/0:37,0:37:0.000:285
	chrA10	10516967	10516967	T	C	exonic	BnaA10g12910D	.	synonymous SNV	BnaA10g12910D:BnaA10g12910D.1:exon4:c.T654C:p.Y218Y	10516967	SNP	T	C	1/1:0,25:25:1.000:225	0/0:37,0:37:0.000:285
	chrA10	10517069	10517069	-	T	intronic	BnaA10g12910D	.	.	.	10517068	INDEL	CT	CTT	1/1:0,19:19:0.956522:225	0/0:41,0:41:0.000:285
	chrA10	10517103	10517103	A	C	intronic	BnaA10g12910D	.	.	.	10517103	SNP	A	C	1/1:0,21:21:1.000:225	0/0:33,0:33:0.000:285
	chrA10	10517258	10517258	T	C	exonic	BnaA10g12910D	.	synonymous SNV	BnaA10g12910D:BnaA10g12910D.1:exon5:c.T759C:p.T253T	10517258	SNP	T	C	1/1:0,27:27:1.000:225	0/0:19,0:19:0.000:285
	chrA10	10517270	10517270	G	C	exonic	BnaA10g12910D	.	synonymous SNV	BnaA10g12910D:BnaA10g12910D.1:exon5:c.G771C:p.A257A	10517270	SNP	G	C	1/1:0,27:27:1.000:225	0/0:23,0:23:0.000:285
	chrA10	10517690	10517690	T	G	intronic	BnaA10g12910D	.	.	.	10517690	SNP	T	G	1/1:0,23:23:1.000:225	0/0:15,0:15:0.000:285
	chrA10	10517702	10517702	-	T	intronic	BnaA10g12910D	.	.	.	10517697	INDEL	CTTTTT	CTTTTTT	1/1:0,24:24:0.961538:165	0/0:16,0:16:0.000:285
	chrA10	10517755	10517755	T	C	intronic	BnaA10g12910D	.	.	.	10517755	SNP	T	C	1/1:0,18:18:1.000:225	0/0:18,0:18:0.000:285
	chrA10	10517756	10517756	C	T	intronic	BnaA10g12910D	.	.	.	10517756	SNP	C	T	1/1:0,17:17:1.000:225	0/0:17,0:17:0.000:285
	chrA10	10517759	10517759	A	G	exonic	BnaA10g12910D	.	synonymous SNV	BnaA10g12910D:BnaA10g12910D.1:exon7:c.A1074G:p.R358R	10517759	SNP	A	G	1/1:0,18:18:1.000:225	0/0:17,0:17:0.000:285
	chrA10	10517819	10517819	C	A	exonic	BnaA10g12910D	.	nonsynonymous SNV	BnaA10g12910D:BnaA10g12910D.1:exon7:c.C1134A:p.F378L	10517819	SNP	C	A	1/1:0,19:19:1.000:225	0/0:20,0:20:0.000:285
	chrA10	10517878	10517878	T	A	intronic	BnaA10g12910D	.	.	.	10517878	SNP	T	A	1/1:0,20:20:1.000:225	0/0:26,0:26:0.000:285
	chrA10	10517900	10517900	T	C	intronic	BnaA10g12910D	.	.	.	10517900	SNP	T	C	1/1:0,23:23:1.000:225	0/0:29,0:29:0.000:285
	chrA10	10517909	10517909	G	T	intronic	BnaA10g12910D	.	.	.	10517909	SNP	G	T	1/1:0,23:23:1.000:225	0/0:27,0:27:0.000:285
	chrA10	10518106	10518106	A	C	intronic	BnaA10g12910D	.	.	.	10518106	SNP	A	C	0/0:18,0:18:0.000:285	1/1:0,20:20:1.000:225
	chrA10	10518112	10518112	T	G	intronic	BnaA10g12910D	.	.	.	10518112	SNP	T	G	0/0:20,0:20:0.000:285	1/1:0,22:22:1.000:225
	chrA10	10518145	10518148	TCAT	-	intronic	BnaA10g12910D	.	.	.	10518144	INDEL	ATCAT	A	1/1:0,19:19:1:225	0/0:22,0:22:0.000:285
	chrA10	10518237	10518237	T	C	intronic	BnaA10g12910D	.	.	.	10518237	SNP	T	C	0/0:21,0:21:0.000:285	1/1:0,21:21:1.000:225
	chrA10	10518273	10518273	T	C	intronic	BnaA10g12910D	.	.	.	10518273	SNP	T	C	0/0:23,0:23:0.000:285	1/1:0,25:25:1.000:225
	chrA10	10518347	10518347	A	G	exonic	BnaA10g12910D	.	synonymous SNV	BnaA10g12910D:BnaA10g12910D.1:exon10:c.A1392G:p.L464L	10518347	SNP	A	G	0/0:24,0:24:0.000:285	1/1:0,31:31:1.000:225
	chrA10	10518363	10518363	G	A	intronic	BnaA10g12910D	.	.	.	10518363	SNP	G	A	1/1:0,23:23:1.000:225	0/0:28,0:28:0.000:285
	chrA10	10518568	10518568	C	T	intronic	BnaA10g12910D	.	.	.	10518568	SNP	C	T	1/1:0,22:22:1.000:225	0/0:32,0:32:0.000:285
	chrA10	10519007	10519007	A	T	exonic	BnaA10g12910D	.	nonsynonymous SNV	BnaA10g12910D:BnaA10g12910D.1:exon13:c.A1805T:p.H602L	10519007	SNP	A	T	1/1:0,21:21:1.000:225	0/0:34,0:34:0.000:285
	chrA10	10519050	10519050	C	A	exonic	BnaA10g12910D	.	synonymous SNV	BnaA10g12910D:BnaA10g12910D.1:exon13:c.C1848A:p.T616T	10519050	SNP	C	A	1/1:0,24:24:1.000:225	0/0:26,0:26:0.000:285
	chrA10	10519187	10519187	T	G	exonic	BnaA10g12910D	.	synonymous SNV	BnaA10g12910D:BnaA10g12910D.1:exon14:c.T1902G:p.S634S	10519187	SNP	T	G	1/1:0,20:20:1.000:225	0/0:26,0:26:0.000:285
	chrA10	10519193	10519193	T	A	exonic	BnaA10g12910D	.	nonsynonymous SNV	BnaA10g12910D:BnaA10g12910D.1:exon14:c.T1908A:p.D636E	10519193	SNP	T	A	1/1:0,22:22:1.000:225	0/0:27,0:27:0.000:285
	chrA10	10519420	10519420	C	T	intronic	BnaA10g12910D	.	.	.	10519420	SNP	C	T	1/1:0,28:28:1.000:225	0/0:27,0:27:0.000:285
	chrA10	10519426	10519426	A	T	intronic	BnaA10g12910D	.	.	.	10519426	SNP	A	T	1/1:0,25:25:1.000:225	0/0:29,0:29:0.000:285
	chrA10	10519432	10519432	C	T	intronic	BnaA10g12910D	.	.	.	10519432	SNP	C	T	1/1:0,24:24:1.000:225	0/0:28,0:28:0.000:285
	chrA10	10519679	10519679	T	C	intronic	BnaA10g12910D	.	.	.	10519679	SNP	T	C	1/1:0,19:19:1.000:225	0/0:31,0:31:0.000:285
	chrA10	10520188	10520188	A	G	exonic	BnaA10g12910D	.	synonymous SNV	BnaA10g12910D:BnaA10g12910D.1:exon17:c.A2667G:p.Q889Q	10520188	SNP	A	G	1/1:0,24:24:1.000:225	0/0:21,0:21:0.000:285
	chrA10	10520191	10520191	G	A	exonic	BnaA10g12910D	.	synonymous SNV	BnaA10g12910D:BnaA10g12910D.1:exon17:c.G2670A:p.A890A	10520191	SNP	G	A	1/1:0,24:24:1.000:225	0/0:22,0:22:0.000:285
	chrA10	10520461	10520461	T	C	intronic	BnaA10g12910D	.	.	.	10520461	SNP	T	C	1/1:0,25:25:1.000:225	0/0:18,0:18:0.000:285
	chrA10	10521286	10521286	A	G	downstream	BnaA10g12910D;BnaA10g12920D	.	.	.	10521286	SNP	A	G	1/1:0,7:7:1.000:92	0/0:23,0:23:0.000:285
	chrA10	10521327	10521327	-	A	downstream	BnaA10g12910D;BnaA10g12920D	.	.	.	10521327	INDEL	T	TA	1/1:0,10:10:0.909091:103	0/0:22,0:22:0.000:285
	chrA10	10521362	10521362	A	G	downstream	BnaA10g12910D;BnaA10g12920D	.	.	.	10521362	SNP	A	G	1/1:0,11:11:1.000:134	0/0:20,0:20:0.000:285
	chrA10	10521447	10521447	A	C	downstream	BnaA10g12910D;BnaA10g12920D	.	.	.	10521447	SNP	A	C	1/1:0,16:16:1.000:225	0/0:21,0:21:0.000:285
	chrA10	10521515	10521525	AACTATATAAT	-	downstream	BnaA10g12910D;BnaA10g12920D	.	.	.	10521513	INDEL	CTAACTATATAAT	CT	1/1:0,11:11:0.823529:225	0/0:21,0:21:0.000:285
	chrA10	10521786	10521786	A	C	exonic	BnaA10g12920D	.	nonsynonymous SNV	BnaA10g12920D:BnaA10g12920D.1:exon4:c.T899G:p.I300R	10521786	SNP	A	C	1/1:0,24:24:1.000:225	0/0:33,0:33:0.000:285	AT5G60080	Protein kinase superfamily protein;(source:Araport11)
	chrA10	10521788	10521788	G	T	exonic	BnaA10g12920D	.	nonsynonymous SNV	BnaA10g12920D:BnaA10g12920D.1:exon4:c.C897A:p.N299K	10521788	SNP	G	T	1/1:0,24:24:1.000:225	0/0:34,0:34:0.000:285
	chrA10	10521789	10521789	T	C	exonic	BnaA10g12920D	.	nonsynonymous SNV	BnaA10g12920D:BnaA10g12920D.1:exon4:c.A896G:p.N299S	10521789	SNP	T	C	1/1:0,24:24:1.000:225	0/0:34,0:34:0.000:285
	chrA10	10521790	10521790	T	C	exonic	BnaA10g12920D	.	nonsynonymous SNV	BnaA10g12920D:BnaA10g12920D.1:exon4:c.A895G:p.N299D	10521790	SNP	T	C	1/1:0,24:24:1.000:225	0/0:33,0:33:0.000:285
	chrA10	10521796	10521796	C	G	exonic	BnaA10g12920D	.	nonsynonymous SNV	BnaA10g12920D:BnaA10g12920D.1:exon4:c.G889C:p.V297L	10521796	SNP	C	G	1/1:0,28:28:1.000:225	0/0:32,0:32:0.000:285
	chrA10	10521802	10521802	T	C	exonic	BnaA10g12920D	.	nonsynonymous SNV	BnaA10g12920D:BnaA10g12920D.1:exon4:c.A883G:p.M295V	10521802	SNP	T	C	1/1:0,29:29:1.000:225	0/0:30,0:30:0.000:285
	chrA10	10521854	10521854	C	G	intronic	BnaA10g12920D	.	.	.	10521854	SNP	C	G	1/1:0,32:32:1.000:225	0/0:27,0:27:0.000:285
	chrA10	10521856	10521856	C	A	intronic	BnaA10g12920D	.	.	.	10521856	SNP	C	A	1/1:0,31:31:1.000:225	0/0:28,0:28:0.000:285
	chrA10	10522020	10522020	C	T	exonic	BnaA10g12920D	.	synonymous SNV	BnaA10g12920D:BnaA10g12920D.1:exon3:c.G750A:p.T250T	10522020	SNP	C	T	0/0:31,0:31:0.000:285	1/1:0,25:25:1.000:225
	chrA10	10522164	10522164	T	G	exonic	BnaA10g12920D	.	synonymous SNV	BnaA10g12920D:BnaA10g12920D.1:exon3:c.A606C:p.S202S	10522164	SNP	T	G	0/0:26,0:26:0.000:285	1/1:0,33:33:1.000:225
	chrA10	10522181	10522181	G	T	exonic	BnaA10g12920D	.	synonymous SNV	BnaA10g12920D:BnaA10g12920D.1:exon3:c.C589A:p.R197R	10522181	SNP	G	T	0/0:24,0:24:0.000:285	1/1:0,31:31:1.000:225
	chrA10	10522224	10522224	A	G	exonic	BnaA10g12920D	.	synonymous SNV	BnaA10g12920D:BnaA10g12920D.1:exon3:c.T546C:p.A182A	10522224	SNP	A	G	1/1:0,20:20:1.000:225	0/0:35,0:35:0.000:285
	chrA10	10522270	10522270	T	G	exonic	BnaA10g12920D	.	nonsynonymous SNV	BnaA10g12920D:BnaA10g12920D.1:exon3:c.A500C:p.Q167P	10522270	SNP	T	G	1/1:0,21:21:1.000:225	0/0:29,0:29:0.000:285
	chrA10	10522317	10522317	T	A	exonic	BnaA10g12920D	.	synonymous SNV	BnaA10g12920D:BnaA10g12920D.1:exon3:c.A453T:p.P151P	10522317	SNP	T	A	1/1:0,21:21:1.000:225	0/0:31,0:31:0.000:285
	chrA10	10522320	10522320	T	C	exonic	BnaA10g12920D	.	nonsynonymous SNV	BnaA10g12920D:BnaA10g12920D.1:exon3:c.A450G:p.I150M	10522320	SNP	T	C	1/1:0,22:22:1.000:225	0/0:31,0:31:0.000:285
	chrA10	10522413	10522413	G	A	exonic	BnaA10g12920D	.	synonymous SNV	BnaA10g12920D:BnaA10g12920D.1:exon3:c.C357T:p.I119I	10522413	SNP	G	A	1/1:0,16:16:1.000:225	0/0:34,0:34:0.000:285
	chrA10	10522434	10522434	G	A	exonic	BnaA10g12920D	.	synonymous SNV	BnaA10g12920D:BnaA10g12920D.1:exon3:c.C336T:p.H112H	10522434	SNP	G	A	1/1:0,15:15:1.000:225	0/0:35,0:35:0.000:285
	chrA10	10522454	10522454	A	G	exonic	BnaA10g12920D	.	synonymous SNV	BnaA10g12920D:BnaA10g12920D.1:exon3:c.T316C:p.L106L	10522454	SNP	A	G	1/1:0,9:9:1.000:215	0/0:30,0:30:0.000:285
	chrA10	10522555	10522555	A	G	intronic	BnaA10g12920D	.	.	.	10522555	SNP	A	G	1/1:0,7:7:1.000:175	0/0:27,0:27:0.000:285
	chrA10	10522594	10522594	G	C	exonic	BnaA10g12920D	.	nonsynonymous SNV	BnaA10g12920D:BnaA10g12920D.1:exon2:c.C256G:p.Q86E	10522594	SNP	G	C	1/1:0,15:15:1.000:225	0/0:30,0:30:0.000:285
	chrA10	10522746	10522746	T	A	intronic	BnaA10g12920D	.	.	.	10522746	SNP	T	A	1/1:0,15:15:1.000:225	0/0:19,0:19:0.000:285
	chrA10	10522786	10522786	A	G	intronic	BnaA10g12920D	.	.	.	10522786	SNP	A	G	1/1:0,18:18:1.000:225	0/0:15,0:15:0.000:285
	chrA10	10522790	10522790	T	A	intronic	BnaA10g12920D	.	.	.	10522790	SNP	T	A	1/1:0,18:18:1.000:225	0/0:16,0:16:0.000:285
	chrA10	10522826	10522826	T	A	intronic	BnaA10g12920D	.	.	.	10522826	SNP	T	A	1/1:0,21:21:1.000:225	0/0:18,0:18:0.000:285
	chrA10	10522840	10522840	C	T	intronic	BnaA10g12920D	.	.	.	10522840	SNP	C	T	1/1:0,21:21:1.000:225	0/0:18,0:18:0.000:285
	chrA10	10522885	10522885	G	A	intronic	BnaA10g12920D	.	.	.	10522885	SNP	G	A	1/1:0,18:18:1.000:225	0/0:17,0:17:0.000:285
	chrA10	10522889	10522889	A	G	intronic	BnaA10g12920D	.	.	.	10522889	SNP	A	G	1/1:0,18:18:1.000:225	0/0:17,0:17:0.000:285
	chrA10	10522921	10522921	A	T	intronic	BnaA10g12920D	.	.	.	10522921	SNP	A	T	1/1:0,17:17:1.000:225	0/0:20,0:20:0.000:285
	chrA10	10522951	10522951	T	A	intronic	BnaA10g12920D	.	.	.	10522951	SNP	T	A	1/1:0,21:21:1.000:225	0/0:19,0:19:0.000:285
	chrA10	10522958	10522958	G	A	intronic	BnaA10g12920D	.	.	.	10522958	SNP	G	A	1/1:0,21:21:1.000:225	0/0:18,0:18:0.000:285
	chrA10	10523042	10523042	G	T	exonic	BnaA10g12920D	.	nonsynonymous SNV	BnaA10g12920D:BnaA10g12920D.1:exon1:c.C121A:p.L41I	10523042	SNP	G	T	1/1:0,27:27:1.000:225	0/0:15,0:15:0.000:285
	chrA10	10523054	10523054	T	G	exonic	BnaA10g12920D	.	nonsynonymous SNV	BnaA10g12920D:BnaA10g12920D.1:exon1:c.A109C:p.I37L	10523054	SNP	T	G	1/1:0,27:27:1.000:225	0/0:11,0:11:0.000:285
	chrA10	10523097	10523097	G	T	exonic	BnaA10g12920D	.	nonsynonymous SNV	BnaA10g12920D:BnaA10g12920D.1:exon1:c.C66A:p.D22E	10523097	SNP	G	T	1/1:0,24:24:1.000:225	0/0:16,0:16:0.000:285
	chrA10	10523209	10523209	G	T	upstream;downstream	BnaA10g12920D;BnaA10g12930D	.	.	.	10523209	SNP	G	T	1/1:0,26:26:1.000:225	0/0:11,0:11:0.000:262
	chrA10	10523246	10523246	G	A	upstream;downstream	BnaA10g12920D;BnaA10g12930D	.	.	.	10523246	SNP	G	A	0/0:29,0:29:0.000:285	1/1:0,9:9:1.000:28.4205
	chrA10	10523251	10523264	TATGACGAACACTA	-	upstream;downstream	BnaA10g12920D;BnaA10g12930D	.	.	.	10523250	INDEL	GTATGACGAACACTA	G	0/0:30,0:30:0.000:285	1/1:0,9:9:1:225
	chrA10	10523294	10523294	C	G	upstream;downstream	BnaA10g12920D;BnaA10g12930D	.	.	.	10523294	SNP	C	G	0/0:31,0:31:0.000:285	1/1:0,8:8:1.000:132
	chrA10	10523323	10523323	G	T	upstream;downstream	BnaA10g12920D;BnaA10g12930D	.	.	.	10523323	SNP	G	T	0/0:32,0:32:0.000:285	1/1:0,6:6:1.000:108
	chrA10	10523330	10523330	G	A	upstream;downstream	BnaA10g12920D;BnaA10g12930D	.	.	.	10523330	SNP	G	A	0/0:29,0:29:0.000:285	1/1:0,6:6:1.000:113
	chrA10	10523834	10523834	T	G	upstream;downstream	BnaA10g12920D;BnaA10g12930D	.	.	.	10523834	SNP	T	G	0/0:19,0:19:0.000:285	1/1:0,8:8:1.000:147
	chrA10	10523843	10523843	A	T	upstream;downstream	BnaA10g12920D;BnaA10g12930D	.	.	.	10523843	SNP	A	T	0/0:21,0:21:0.000:285	1/1:0,7:7:1.000:139
	chrA10	10523850	10523850	T	G	upstream;downstream	BnaA10g12920D;BnaA10g12930D	.	.	.	10523850	SNP	T	G	0/0:20,0:20:0.000:285	1/1:0,8:8:1.000:142
	chrA10	10523886	10523886	A	G	upstream;downstream	BnaA10g12920D;BnaA10g12930D	.	.	.	10523886	SNP	A	G	0/0:21,0:21:0.000:285	1/1:0,8:8:1.000:181
	chrA10	10523910	10523910	T	C	upstream;downstream	BnaA10g12920D;BnaA10g12930D	.	.	.	10523910	SNP	T	C	0/0:15,0:15:0.000:285	1/1:0,8:8:1.000:176
	chrA10	10523918	10523918	A	G	upstream;downstream	BnaA10g12920D;BnaA10g12930D	.	.	.	10523918	SNP	A	G	0/0:17,0:17:0.000:285	1/1:0,8:8:1.000:176
	chrA10	10523934	10523934	T	C	upstream;downstream	BnaA10g12920D;BnaA10g12930D	.	.	.	10523934	SNP	T	C	0/0:18,0:18:0.000:285	1/1:0,9:9:1.000:187
	chrA10	10524027	10524027	C	G	exonic	BnaA10g12930D	.	stoploss	BnaA10g12930D:BnaA10g12930D.1:exon10:c.G1475C:p.X492S	10524027	SNP	C	G	0/0:22,0:22:0.000:285	1/1:0,8:8:1.000:176	AT5G60100	Encodes pseudo-response regulator 3 (APRR3/PRR3). PRR3 transcript levels vary in a circadian pattern with peak expression at dusk under long and short day conditions. PRR3 affects the period of the circadian clock and seedlings with reduced levels of PRR3 have shorter periods, based on transcriptional assays of clock-regulated genes. PRR3 is expressed in the vasculature of cotyledons and leaves w…
	chrA10	10524045	10524045	G	T	exonic	BnaA10g12930D	.	nonsynonymous SNV	BnaA10g12930D:BnaA10g12930D.1:exon10:c.C1457A:p.P486Q	10524045	SNP	G	T	0/0:21,0:21:0.000:285	1/1:0,11:11:1.000:216
	chrA10	10524069	10524069	T	G	exonic	BnaA10g12930D	.	nonsynonymous SNV	BnaA10g12930D:BnaA10g12930D.1:exon10:c.A1433C:p.D478A	10524069	SNP	T	G	0/0:21,0:21:0.000:285	1/1:0,11:11:1.000:222
	chrA10	10524111	10524125	TATATAAGGAAAGTA	-	intronic	BnaA10g12930D	.	.	.	10524110	INDEL	CTATATAAGGAAAGTA	C	0/0:20,0:20:0.000:285	1/1:0,12:12:1:225
	chrA10	10524130	10524130	C	T	intronic	BnaA10g12930D	.	.	.	10524130	SNP	C	T	0/0:14,0:14:0.000:285	1/1:0,12:12:1.000:190
	chrA10	10524196	10524196	C	T	exonic	BnaA10g12930D	.	synonymous SNV	BnaA10g12930D:BnaA10g12930D.1:exon9:c.G1395A:p.R465R	10524196	SNP	C	T	1/1:0,17:17:1.000:225	0/0:17,0:17:0.000:285
	chrA10	10524292	10524292	C	T	intronic	BnaA10g12930D	.	.	.	10524292	SNP	C	T	0/0:19,0:19:0.000:285	1/1:0,18:18:1.000:225
	chrA10	10524486	10524486	A	G	exonic	BnaA10g12930D	.	synonymous SNV	BnaA10g12930D:BnaA10g12930D.1:exon8:c.T1194C:p.S398S	10524486	SNP	A	G	0/0:19,0:19:0.000:285	1/1:0,16:16:1.000:225
	chrA10	10524492	10524492	C	T	exonic	BnaA10g12930D	.	synonymous SNV	BnaA10g12930D:BnaA10g12930D.1:exon8:c.G1188A:p.V396V	10524492	SNP	C	T	0/0:20,0:20:0.000:285	1/1:0,16:16:1.000:225
	chrA10	10524534	10524534	T	C	intronic	BnaA10g12930D	.	.	.	10524534	SNP	T	C	0/0:20,0:20:0.000:285	1/1:0,18:18:1.000:225
	chrA10	10524555	10524555	G	C	intronic	BnaA10g12930D	.	.	.	10524555	SNP	G	C	0/0:17,0:17:0.000:285	1/1:0,17:17:1.000:225
	chrA10	10524562	10524562	A	G	intronic	BnaA10g12930D	.	.	.	10524562	SNP	A	G	0/0:17,0:17:0.000:285	1/1:0,17:17:1.000:225
	chrA10	10524566	10524566	T	C	intronic	BnaA10g12930D	.	.	.	10524566	SNP	T	C	0/0:16,0:16:0.000:285	1/1:0,16:16:1.000:225
	chrA10	10524614	10524614	G	A	exonic	BnaA10g12930D	.	synonymous SNV	BnaA10g12930D:BnaA10g12930D.1:exon7:c.C1146T:p.N382N	10524614	SNP	G	A	1/1:0,13:13:1.000:225	0/0:17,0:17:0.000:285
	chrA10	10524648	10524648	C	T	intronic	BnaA10g12930D	.	.	.	10524648	SNP	C	T	1/1:0,6:6:1.000:102	0/0:12,0:12:0.000:214
	chrA10	10524650	10524650	T	C	intronic	BnaA10g12930D	.	.	.	10524650	SNP	T	C	1/1:0,6:6:1.000:102	0/0:13,0:13:0.000:217
	chrA10	10524653	10524653	A	G	intronic	BnaA10g12930D	.	.	.	10524653	SNP	A	G	1/1:0,6:6:1.000:102	0/0:12,0:12:0.000:207
	chrA10	10524671	10524671	A	G	intronic	BnaA10g12930D	.	.	.	10524671	SNP	A	G	0/0:6,0:6:0.000:153	1/1:0,10:10:1.000:145
	chrA10	10524673	10524673	T	C	intronic	BnaA10g12930D	.	.	.	10524673	SNP	T	C	0/0:6,0:6:0.000:195	1/1:0,10:10:1.000:145
	chrA10	10524674	10524674	A	C	intronic	BnaA10g12930D	.	.	.	10524674	SNP	A	C	1/1:0,6:6:1.000:135	0/0:10,0:10:0.000:205
	chrA10	10524675	10524675	T	A	intronic	BnaA10g12930D	.	.	.	10524675	SNP	T	A	0/0:9,0:9:0.000:248	1/1:0,10:10:1.000:145
	chrA10	10524677	10524677	T	C	intronic	BnaA10g12930D	.	.	.	10524677	SNP	T	C	0/0:9,0:9:0.000:248	1/1:0,10:10:1.000:140
	chrA10	10524681	10524681	T	C	intronic	BnaA10g12930D	.	.	.	10524681	SNP	T	C	1/1:0,8:8:1.000:158	0/0:10,0:10:0.000:205
	chrA10	10524725	10524725	A	T	exonic	BnaA10g12930D	.	synonymous SNV	BnaA10g12930D:BnaA10g12930D.1:exon6:c.T1119A:p.S373S	10524725	SNP	A	T	0/0:16,0:16:0.000:285	1/1:0,8:8:1.000:132
	chrA10	10524740	10524740	G	A	exonic	BnaA10g12930D	.	synonymous SNV	BnaA10g12930D:BnaA10g12930D.1:exon6:c.C1104T:p.S368S	10524740	SNP	G	A	0/0:17,0:17:0.000:285	1/1:0,6:6:1.000:102
	chrA10	10525312	10525312	A	G	exonic	BnaA10g12930D	.	synonymous SNV	BnaA10g12930D:BnaA10g12930D.1:exon4:c.T711C:p.N237N	10525312	SNP	A	G	0/0:23,0:23:0.000:285	1/1:0,7:7:1.000:151
	chrA10	10525320	10525320	G	A	exonic	BnaA10g12930D	.	synonymous SNV	BnaA10g12930D:BnaA10g12930D.1:exon4:c.C703T:p.L235L	10525320	SNP	G	A	0/0:23,0:23:0.000:285	1/1:0,9:9:1.000:188
	chrA10	10525350	10525350	G	T	exonic	BnaA10g12930D	.	nonsynonymous SNV	BnaA10g12930D:BnaA10g12930D.1:exon4:c.C673A:p.H225N	10525350	SNP	G	T	0/0:28,0:28:0.000:285	1/1:0,9:9:1.000:198
	chrA10	10525360	10525360	G	A	exonic	BnaA10g12930D	.	synonymous SNV	BnaA10g12930D:BnaA10g12930D.1:exon4:c.C663T:p.S221S	10525360	SNP	G	A	0/0:28,0:28:0.000:285	1/1:0,9:9:1.000:198
	chrA10	10525375	10525375	G	A	exonic	BnaA10g12930D	.	synonymous SNV	BnaA10g12930D:BnaA10g12930D.1:exon4:c.C648T:p.D216D	10525375	SNP	G	A	0/0:29,0:29:0.000:285	1/1:0,8:8:1.000:183
	chrA10	10525394	10525396	TCA	-	exonic	BnaA10g12930D	.	nonframeshift deletion	BnaA10g12930D:BnaA10g12930D.1:exon4:c.627_629del:p.209_210del	10525387	INDEL	TTCATCATCA	TTCATCA	0/0:29,0:29:0.000:285	1/1:0,8:8:0.875:101
	chrA10	10525426	10525426	A	G	exonic	BnaA10g12930D	.	synonymous SNV	BnaA10g12930D:BnaA10g12930D.1:exon4:c.T597C:p.H199H	10525426	SNP	A	G	0/0:33,0:33:0.000:285	1/1:0,7:7:1.000:152
	chrA10	10525725	10525725	T	G	intronic	BnaA10g12930D	.	.	.	10525725	SNP	T	G	0/0:35,0:35:0.000:285	1/1:0,13:13:1.000:162
	chrA10	10525727	10525727	C	A	intronic	BnaA10g12930D	.	.	.	10525727	SNP	C	A	0/0:37,0:37:0.000:285	1/1:0,11:11:1.000:113
	chrA10	10525761	10525761	A	G	exonic	BnaA10g12930D	.	synonymous SNV	BnaA10g12930D:BnaA10g12930D.1:exon2:c.T423C:p.P141P	10525761	SNP	A	G	0/0:35,0:35:0.000:285	1/1:0,18:18:1.000:225
	chrA10	10525781	10525781	T	G	exonic	BnaA10g12930D	.	nonsynonymous SNV	BnaA10g12930D:BnaA10g12930D.1:exon2:c.A403C:p.K135Q	10525781	SNP	T	G	0/0:33,0:33:0.000:285	1/1:0,17:17:1.000:225
	chrA10	10525791	10525791	T	A	exonic	BnaA10g12930D	.	synonymous SNV	BnaA10g12930D:BnaA10g12930D.1:exon2:c.A393T:p.I131I	10525791	SNP	T	A	0/0:30,0:30:0.000:285	1/1:0,17:17:1.000:225
	chrA10	10525882	10525882	C	T	exonic	BnaA10g12930D	.	nonsynonymous SNV	BnaA10g12930D:BnaA10g12930D.1:exon2:c.G302A:p.R101K	10525882	SNP	C	T	0/0:25,0:25:0.000:285	1/1:0,24:24:1.000:225
	chrA10	10525887	10525887	C	T	exonic	BnaA10g12930D	.	synonymous SNV	BnaA10g12930D:BnaA10g12930D.1:exon2:c.G297A:p.A99A	10525887	SNP	C	T	0/0:22,0:22:0.000:285	1/1:0,22:22:1.000:225
	chrA10	10525934	10525934	-	ATTT	intronic	BnaA10g12930D	.	.	.	10525934	INDEL	A	AATTT	0/0:25,0:25:0.000:285	1/1:0,14:14:0.666667:225
	chrA10	10525951	10525951	T	C	intronic	BnaA10g12930D	.	.	.	10525951	SNP	T	C	0/0:24,0:24:0.000:285	1/1:0,23:23:1.000:225
	chrA10	10532788	10532788	T	C	exonic	BnaA10g12940D	.	nonsynonymous SNV	BnaA10g12940D:BnaA10g12940D.1:exon2:c.T971C:p.V324A	10532788	SNP	T	C	0/0:25,0:25:0.000:285	1/1:0,31:31:1.000:225	AT5G60110	Encodes a member of the Arabidopsis Pumilio (APUM) proteins containing PUF domain (eight repeats of approximately 36 amino acids each). PUF proteins regulate both mRNA stability and translation through sequence-specific binding to the 3' UTR of target mRNA transcripts.
	chrA10	10532916	10532916	G	A	downstream	BnaA10g12940D	.	.	.	10532916	SNP	G	A	0/0:31,0:31:0.000:285	1/1:0,17:17:1.000:225
	chrA10	10532955	10532955	A	T	downstream	BnaA10g12940D	.	.	.	10532955	SNP	A	T	0/0:32,0:32:0.000:285	1/1:0,21:21:1.000:225
	chrA10	10533005	10533005	-	GT	downstream	BnaA10g12940D	.	.	.	10533002	INDEL	TTGT	TTGTGT	0/0:31,0:31:0.000:285	1/1:0,23:23:0.958333:225
	chrA10	10533238	10533244	GGTTCTA	-	downstream	BnaA10g12940D	.	.	.	10533235	INDEL	ATAGGTTCTA	ATA	0/0:34,0:34:0.000:285	1/1:0,23:23:1:225
	chrA10	10533297	10533297	A	T	downstream	BnaA10g12940D	.	.	.	10533297	SNP	A	T	0/0:28,0:28:0.000:285	1/1:0,19:19:1.000:225
	chrA10	10533326	10533326	T	G	downstream	BnaA10g12940D	.	.	.	10533326	SNP	T	G	0/0:26,0:26:0.000:285	1/1:0,23:23:1.000:225
	chrA10	10533397	10533397	G	T	downstream	BnaA10g12940D	.	.	.	10533397	SNP	G	T	0/0:21,0:21:0.000:285	1/1:0,31:31:1.000:225
	chrA10	10533408	10533408	T	G	downstream	BnaA10g12940D	.	.	.	10533408	SNP	T	G	0/0:23,0:23:0.000:285	1/1:0,32:32:1.000:225
	chrA10	10533488	10533488	C	-	downstream	BnaA10g12940D	.	.	.	10533487	INDEL	AC	A	0/0:28,0:28:0.000:285	1/1:0,32:32:1:225
	chrA10	10533552	10533552	A	C	downstream	BnaA10g12940D	.	.	.	10533552	SNP	A	C	0/0:27,0:27:0.000:285	1/1:0,24:24:1.000:225
	chrA10	10533584	10533584	-	ATTAAGAATTT	downstream	BnaA10g12940D	.	.	.	10533579	INDEL	CAATTT	CAATTTATTAAGAATTT	0/0:24,0:24:0.000:285	1/1:0,20:20:0.826087:225
	chrA10	10533597	10533597	A	T	downstream	BnaA10g12940D	.	.	.	10533597	SNP	A	T	0/0:24,0:24:0.000:285	1/1:0,28:28:1.000:225
	chrA10	10533730	10533730	G	A	downstream	BnaA10g12940D	.	.	.	10533730	SNP	G	A	0/0:19,0:19:0.000:285	1/1:0,30:30:1.000:225
	chrA10	10533751	10533752	TG	-	downstream	BnaA10g12940D	.	.	.	10533742	INDEL	ATGTGTGTGTG	ATGTGTGTG	0/0:19,0:19:0.000:285	1/1:0,31:31:1:225
	chrA10	10533776	10533776	T	C	downstream	BnaA10g12940D	.	.	.	10533776	SNP	T	C	0/0:22,0:22:0.000:285	1/1:0,28:28:1.000:225
	chrA10	10533787	10533787	G	A	downstream	BnaA10g12940D	.	.	.	10533787	SNP	G	A	0/0:22,0:22:0.000:285	1/1:0,28:28:1.000:225
	chrA10	10533805	10533805	G	C	downstream	BnaA10g12940D	.	.	.	10533805	SNP	G	C	0/0:23,0:23:0.000:285	1/1:0,29:29:1.000:225
	chrA10	10533811	10533811	A	G	downstream	BnaA10g12940D	.	.	.	10533811	SNP	A	G	0/0:23,0:23:0.000:285	1/1:0,24:24:1.000:225
	chrA10	10533813	10533813	A	G	downstream	BnaA10g12940D	.	.	.	10533813	SNP	A	G	0/0:23,0:23:0.000:285	1/1:0,24:24:1.000:225
	chrA10	10533843	10533843	T	C	intergenic	BnaA10g12940D;BnaA10g12950D	dist=1006;dist=7206	.	.	10533843	SNP	T	C	0/0:26,0:26:0.000:285	1/1:0,28:28:1.000:225
	chrA10	10533873	10533873	C	T	intergenic	BnaA10g12940D;BnaA10g12950D	dist=1036;dist=7176	.	.	10533873	SNP	C	T	0/0:25,0:25:0.000:285	1/1:0,33:33:1.000:225
	chrA10	10533879	10533879	C	T	intergenic	BnaA10g12940D;BnaA10g12950D	dist=1042;dist=7170	.	.	10533879	SNP	C	T	0/0:25,0:25:0.000:285	1/1:0,29:29:1.000:225
	chrA10	10533903	10533903	G	A	intergenic	BnaA10g12940D;BnaA10g12950D	dist=1066;dist=7146	.	.	10533903	SNP	G	A	0/0:19,0:19:0.000:285	1/1:0,25:25:1.000:225
	chrA10	10533909	10533909	G	T	intergenic	BnaA10g12940D;BnaA10g12950D	dist=1072;dist=7140	.	.	10533909	SNP	G	T	0/0:21,0:21:0.000:285	1/1:0,26:26:1.000:225
	chrA10	10533926	10533926	G	A	intergenic	BnaA10g12940D;BnaA10g12950D	dist=1089;dist=7123	.	.	10533926	SNP	G	A	0/0:26,0:26:0.000:285	1/1:0,31:31:1.000:225
	chrA10	10533932	10533932	C	T	intergenic	BnaA10g12940D;BnaA10g12950D	dist=1095;dist=7117	.	.	10533932	SNP	C	T	0/0:23,0:23:0.000:285	1/1:0,32:32:1.000:225
	chrA10	10533947	10533947	C	T	intergenic	BnaA10g12940D;BnaA10g12950D	dist=1110;dist=7102	.	.	10533947	SNP	C	T	0/0:22,0:22:0.000:285	1/1:0,26:26:1.000:222
	chrA10	10533955	10533955	T	A	intergenic	BnaA10g12940D;BnaA10g12950D	dist=1118;dist=7094	.	.	10533955	SNP	T	A	0/0:24,0:24:0.000:285	0/1:3,6:9:0.667:128
	chrA10	10533956	10533956	A	T	intergenic	BnaA10g12940D;BnaA10g12950D	dist=1119;dist=7093	.	.	10533956	SNP	A	T	0/0:24,0:24:0.000:285	0/1:3,6:9:0.667:128
	chrA10	10533957	10533957	T	A	intergenic	BnaA10g12940D;BnaA10g12950D	dist=1120;dist=7092	.	.	10533957	SNP	T	A	0/0:25,0:25:0.000:285	0/1:3,6:9:0.667:128
	chrA10	10533958	10533958	A	T	intergenic	BnaA10g12940D;BnaA10g12950D	dist=1121;dist=7091	.	.	10533958	SNP	A	T	0/0:24,0:24:0.000:285	0/1:3,6:9:0.667:128
	chrA10	10533959	10533959	T	A	intergenic	BnaA10g12940D;BnaA10g12950D	dist=1122;dist=7090	.	.	10533959	SNP	T	A	0/0:23,0:23:0.000:285	0/1:2,6:8:0.750:129
	chrA10	10533979	10533979	T	C	intergenic	BnaA10g12940D;BnaA10g12950D	dist=1142;dist=7070	.	.	10533979	SNP	T	C	0/0:24,0:24:0.000:285	1/1:0,25:25:1.000:225
	chrA10	10534001	10534001	T	C	intergenic	BnaA10g12940D;BnaA10g12950D	dist=1164;dist=7048	.	.	10534001	SNP	T	C	0/0:23,0:23:0.000:285	1/1:0,18:18:1.000:225
	chrA10	10534006	10534006	T	C	intergenic	BnaA10g12940D;BnaA10g12950D	dist=1169;dist=7043	.	.	10534006	SNP	T	C	0/0:23,0:23:0.000:285	1/1:0,20:20:1.000:225
	chrA10	10534011	10534011	C	T	intergenic	BnaA10g12940D;BnaA10g12950D	dist=1174;dist=7038	.	.	10534011	SNP	C	T	0/0:25,0:25:0.000:285	1/1:0,19:19:1.000:225
	chrA10	10534016	10534016	C	T	intergenic	BnaA10g12940D;BnaA10g12950D	dist=1179;dist=7033	.	.	10534016	SNP	C	T	0/0:27,0:27:0.000:285	1/1:0,21:21:1.000:225
	chrA10	10534039	10534039	C	T	intergenic	BnaA10g12940D;BnaA10g12950D	dist=1202;dist=7010	.	.	10534039	SNP	C	T	0/0:28,0:28:0.000:285	1/1:0,23:23:1.000:225
	chrA10	10534073	10534073	A	G	intergenic	BnaA10g12940D;BnaA10g12950D	dist=1236;dist=6976	.	.	10534073	SNP	A	G	0/0:29,0:29:0.000:285	1/1:0,18:18:1.000:225
	chrA10	10534094	10534094	G	A	intergenic	BnaA10g12940D;BnaA10g12950D	dist=1257;dist=6955	.	.	10534094	SNP	G	A	0/0:30,0:30:0.000:285	1/1:0,18:18:1.000:225
	chrA10	10534097	10534097	G	A	intergenic	BnaA10g12940D;BnaA10g12950D	dist=1260;dist=6952	.	.	10534097	SNP	G	A	0/0:30,0:30:0.000:285	1/1:0,20:20:1.000:225
	chrA10	10534126	10534126	T	C	intergenic	BnaA10g12940D;BnaA10g12950D	dist=1289;dist=6923	.	.	10534126	SNP	T	C	0/0:26,0:26:0.000:285	1/1:0,19:19:1.000:225
	chrA10	10534128	10534128	C	T	intergenic	BnaA10g12940D;BnaA10g12950D	dist=1291;dist=6921	.	.	10534128	SNP	C	T	0/0:26,0:26:0.000:285	1/1:0,20:20:1.000:225
	chrA10	10534149	10534149	C	T	intergenic	BnaA10g12940D;BnaA10g12950D	dist=1312;dist=6900	.	.	10534149	SNP	C	T	0/0:25,0:25:0.000:285	1/1:0,20:20:1.000:225
	chrA10	10534171	10534171	A	G	intergenic	BnaA10g12940D;BnaA10g12950D	dist=1334;dist=6878	.	.	10534171	SNP	A	G	0/0:18,0:18:0.000:285	1/1:0,18:18:1.000:225
	chrA10	10534246	10534246	T	A	intergenic	BnaA10g12940D;BnaA10g12950D	dist=1409;dist=6803	.	.	10534246	SNP	T	A	0/0:24,0:24:0.000:285	1/1:0,17:17:1.000:206
	chrA10	10534312	10534312	G	-	intergenic	BnaA10g12940D;BnaA10g12950D	dist=1475;dist=6737	.	.	10534311	INDEL	TG	T	0/0:24,0:24:0.000:285	1/1:0,11:11:0.846154:153
	chrA10	10534379	10534379	C	T	intergenic	BnaA10g12940D;BnaA10g12950D	dist=1542;dist=6670	.	.	10534379	SNP	C	T	0/0:25,0:25:0.000:285	1/1:0,6:6:1.000:113
	chrA10	10539594	10539594	A	T	intergenic	BnaA10g12940D;BnaA10g12950D	dist=6757;dist=1455	.	.	10539594	SNP	A	T	0/0:17,0:17:0.000:62	1/1:0,11:11:1.000:21.4455
	chrA10	10539617	10539617	G	T	intergenic	BnaA10g12940D;BnaA10g12950D	dist=6780;dist=1432	.	.	10539617	SNP	G	T	0/0:16,0:16:0.000:65	1/1:0,11:11:1.000:19.4636
	chrA10	10539783	10539783	-	T	intergenic	BnaA10g12940D;BnaA10g12950D	dist=6946;dist=1266	.	.	10539774	INDEL	ATTTTTTTTT	ATTTTTTTTTT	0/0:12,0:12:0.000:58	1/1:0,18:18:0.947368:5.04449
	chrA10	10539880	10539880	A	T	intergenic	BnaA10g12940D;BnaA10g12950D	dist=7043;dist=1169	.	.	10539880	SNP	A	T	0/0:14,0:14:0.000:145	1/1:0,13:13:1.000:29.4193
	chrA10	10539979	10539979	A	G	intergenic	BnaA10g12940D;BnaA10g12950D	dist=7142;dist=1070	.	.	10539979	SNP	A	G	0/0:19,0:19:0.000:192	1/1:0,13:13:1.000:73
	chrA10	10540097	10540097	G	T	upstream	BnaA10g12950D	.	.	.	10540097	SNP	G	T	0/0:19,0:19:0.000:219	1/1:0,15:15:1.000:112	AT5G60120	AP2 family transcription factor that is involved in regulation of flowering and innate immunity.Interacts with CRY1 and CRY2 during flowering as part of a regulatory circuit including FT and CO. TOE1/TOE2 are also targets of MiR172b repression and functions in regulation of innate immunity via repression of FLS.
	chrA10	10540117	10540117	-	AATTATCAACCTGACATGT	upstream	BnaA10g12950D	.	.	.	10540116	INDEL	AT	ATAATTATCAACCTGACATGT	0/0:19,0:19:0.000:221	1/1:0,10:10:0.769231:116
	chrA10	10540360	10540360	G	A	upstream	BnaA10g12950D	.	.	.	10540360	SNP	G	A	0/0:33,0:33:0.000:285	1/1:0,21:21:1.000:225
	chrA10	10540361	10540361	T	C	upstream	BnaA10g12950D	.	.	.	10540361	SNP	T	C	0/0:33,0:33:0.000:285	1/1:0,22:22:1.000:225
	chrA10	10540495	10540495	-	AAA	upstream	BnaA10g12950D	.	.	.	10540491	INDEL	TAAAA	TAAAAAAA	0/0:30,0:30:0.000:285	1/1:0,19:19:0.95:225
	chrA10	10540673	10540673	-	A	upstream	BnaA10g12950D	.	.	.	10540671	INDEL	CAA	CAAA	0/0:24,0:24:0.000:285	1/1:0,18:18:0.894737:225
	chrA10	10540801	10540801	T	-	upstream	BnaA10g12950D	.	.	.	10540800	INDEL	CT	C	0/0:23,0:23:0.000:285	1/1:0,6:6:1:58
	chrA10	10540861	10540872	GTTGATTCTCCT	-	upstream	BnaA10g12950D	.	.	.	10540854	INDEL	ATCTCCTGTTGATTCTCCT	ATCTCCT	0/0:23,0:23:0.000:285	1/1:0,6:6:1:216
	chrA10	10540893	10540893	A	G	upstream	BnaA10g12950D	.	.	.	10540893	SNP	A	G	0/0:23,0:23:0.000:285	1/1:0,23:23:1.000:225
	chrA10	10540896	10540896	C	T	upstream	BnaA10g12950D	.	.	.	10540896	SNP	C	T	0/0:24,0:24:0.000:285	1/1:0,23:23:1.000:225
	chrA10	10540926	10540926	C	T	upstream	BnaA10g12950D	.	.	.	10540926	SNP	C	T	0/0:23,0:23:0.000:285	1/1:0,18:18:1.000:225
	chrA10	10541005	10541005	-	A	upstream	BnaA10g12950D	.	.	.	10541001	INDEL	TAAAA	TAAAAA	0/0:29,0:29:0.000:285	1/1:0,7:7:0.909091:107
	chrA10	10541029	10541029	-	TTCGTTGTTG	upstream	BnaA10g12950D	.	.	.	10541022	INDEL	TGTTGTTG	TGTTGTTGTTCGTTGTTG	0/0:31,0:31:0.000:285	1/1:0,17:17:0.85:225
	chrA10	10541098	10541098	T	G	exonic	BnaA10g12950D	.	nonsynonymous SNV	BnaA10g12950D:BnaA10g12950D.1:exon1:c.T50G:p.V17G	10541098	SNP	T	G	0/0:24,0:24:0.000:285	1/1:0,25:25:1.000:225
	chrA10	10541117	10541117	A	G	exonic	BnaA10g12950D	.	synonymous SNV	BnaA10g12950D:BnaA10g12950D.1:exon1:c.A69G:p.E23E	10541117	SNP	A	G	0/0:22,0:22:0.000:285	1/1:0,24:24:1.000:225
	chrA10	10541159	10541159	A	C	exonic	BnaA10g12950D	.	synonymous SNV	BnaA10g12950D:BnaA10g12950D.1:exon1:c.A111C:p.S37S	10541159	SNP	A	C	0/0:19,0:19:0.000:285	1/1:0,13:13:1.000:225
	chrA10	10541171	10541171	T	C	exonic	BnaA10g12950D	.	synonymous SNV	BnaA10g12950D:BnaA10g12950D.1:exon1:c.T123C:p.D41D	10541171	SNP	T	C	0/0:20,0:20:0.000:285	1/1:0,12:12:1.000:225
	chrA10	10541184	10541184	A	C	exonic	BnaA10g12950D	.	nonsynonymous SNV	BnaA10g12950D:BnaA10g12950D.1:exon1:c.A136C:p.M46L	10541184	SNP	A	C	0/0:19,0:19:0.000:285	1/1:0,9:9:1.000:190
	chrA10	10541289	10541289	G	A	exonic	BnaA10g12950D	.	nonsynonymous SNV	BnaA10g12950D:BnaA10g12950D.1:exon1:c.G241A:p.V81I	10541289	SNP	G	A	0/0:30,0:30:0.000:285	1/1:0,9:9:1.000:176
	chrA10	10541302	10541302	G	C	exonic	BnaA10g12950D	.	nonsynonymous SNV	BnaA10g12950D:BnaA10g12950D.1:exon1:c.G254C:p.G85A	10541302	SNP	G	C	0/0:31,0:31:0.000:285	1/1:0,13:13:1.000:225
	chrA10	10541333	10541333	T	C	exonic	BnaA10g12950D	.	synonymous SNV	BnaA10g12950D:BnaA10g12950D.1:exon1:c.T285C:p.S95S	10541333	SNP	T	C	0/0:32,0:32:0.000:285	1/1:0,18:18:1.000:225
	chrA10	10541395	10541395	C	T	exonic	BnaA10g12950D	.	nonsynonymous SNV	BnaA10g12950D:BnaA10g12950D.1:exon1:c.C347T:p.T116M	10541395	SNP	C	T	0/0:25,0:25:0.000:285	1/1:0,21:21:1.000:225
	chrA10	10541402	10541402	G	A	exonic	BnaA10g12950D	.	synonymous SNV	BnaA10g12950D:BnaA10g12950D.1:exon1:c.G354A:p.P118P	10541402	SNP	G	A	0/0:23,0:23:0.000:285	1/1:0,20:20:1.000:225
	chrA10	10542697	10542701	CTTGA	-	intronic	BnaA10g12950D	.	.	.	10542696	INDEL	CCTTGA	C	1/1:0,18:18:0.857143:225	0/0:31,0:31:0.000:285
	chrA10	10542707	10542707	A	C	intronic	BnaA10g12950D	.	.	.	10542707	SNP	A	C	1/1:0,19:19:1.000:225	0/0:28,0:28:0.000:285
	chrA10	10542821	10542821	T	C	exonic	BnaA10g12950D	.	synonymous SNV	BnaA10g12950D:BnaA10g12950D.1:exon7:c.T900C:p.S300S	10542821	SNP	T	C	1/1:0,29:29:1.000:225	0/0:38,0:38:0.000:285
	chrA10	10542883	10542883	T	C	intronic	BnaA10g12950D	.	.	.	10542883	SNP	T	C	1/1:0,22:22:1.000:225	0/0:36,0:36:0.000:285
	chrA10	10542989	10542989	G	A	intronic	BnaA10g12950D	.	.	.	10542989	SNP	G	A	1/1:0,20:20:1.000:225	0/0:36,0:36:0.000:285
	chrA10	10543047	10543047	C	T	intronic	BnaA10g12950D	.	.	.	10543047	SNP	C	T	1/1:0,21:21:1.000:225	0/0:34,0:34:0.000:285
	chrA10	10543067	10543067	A	G	intronic	BnaA10g12950D	.	.	.	10543067	SNP	A	G	1/1:0,24:24:1.000:225	0/0:32,0:32:0.000:285
	chrA10	10543198	10543198	A	G	intronic	BnaA10g12950D	.	.	.	10543198	SNP	A	G	1/1:0,24:24:1.000:225	0/0:30,0:30:0.000:285
	chrA10	10544130	10544130	A	G	downstream	BnaA10g12950D;BnaA10g12960D	.	.	.	10544130	SNP	A	G	1/1:0,24:24:1.000:225	0/0:28,0:28:0.000:285
	chrA10	10544193	10544193	T	C	downstream	BnaA10g12950D;BnaA10g12960D	.	.	.	10544193	SNP	T	C	1/1:0,19:19:1.000:225	0/0:31,0:31:0.000:285
	chrA10	10544201	10544201	G	-	downstream	BnaA10g12950D;BnaA10g12960D	.	.	.	10544195	INDEL	AGGGGGG	AGGGGG	1/1:0,16:16:0.904762:116	0/0:30,0:30:0.000:285
	chrA10	10544213	10544213	T	C	downstream	BnaA10g12950D;BnaA10g12960D	.	.	.	10544213	SNP	T	C	1/1:0,20:20:1.000:225	0/0:30,0:30:0.000:285
	chrA10	10544260	10544260	G	T	downstream	BnaA10g12950D;BnaA10g12960D	.	.	.	10544260	SNP	G	T	1/1:0,19:19:1.000:225	0/0:28,0:28:0.000:285
	chrA10	10544329	10544329	A	G	downstream	BnaA10g12950D;BnaA10g12960D	.	.	.	10544329	SNP	A	G	1/1:0,31:31:1.000:225	0/0:34,0:34:0.000:285
	chrA10	10544357	10544357	C	T	downstream	BnaA10g12950D;BnaA10g12960D	.	.	.	10544357	SNP	C	T	1/1:0,26:26:1.000:225	0/0:38,0:38:0.000:285
	chrA10	10544414	10544414	A	T	downstream	BnaA10g12950D;BnaA10g12960D	.	.	.	10544414	SNP	A	T	1/1:0,20:20:1.000:225	0/0:42,0:42:0.000:285
	chrA10	10544641	10544642	AG	-	downstream	BnaA10g12950D;BnaA10g12960D	.	.	.	10544631	INDEL	CGAGAGAGAGAG	CGAGAGAGAG	1/1:0,22:22:0.88:225	0/0:34,0:34:0.000:285
	chrA10	10544688	10544688	T	A	exonic	BnaA10g12960D	.	synonymous SNV	BnaA10g12960D:BnaA10g12960D.1:exon5:c.A894T:p.V298V	10544688	SNP	T	A	1/1:0,23:23:1.000:225	0/0:27,0:27:0.000:285	AT5G60130	AP2/B3-like transcriptional factor family protein;(source:Araport11)
	chrA10	10544778	10544778	A	G	exonic	BnaA10g12960D	.	synonymous SNV	BnaA10g12960D:BnaA10g12960D.1:exon5:c.T804C:p.F268F	10544778	SNP	A	G	1/1:0,25:25:1.000:225	0/0:27,0:27:0.000:285
	chrA10	10544920	10544920	G	T	intronic	BnaA10g12960D	.	.	.	10544920	SNP	G	T	1/1:1,25:26:0.962:228	0/0:30,0:30:0.000:285
	chrA10	10544928	10544928	A	T	intronic	BnaA10g12960D	.	.	.	10544928	SNP	A	T	1/1:1,29:30:0.967:228	0/0:26,0:26:0.000:285
	chrA10	10544941	10544941	C	-	intronic	BnaA10g12960D	.	.	.	10544939	INDEL	ACC	AC	1/1:0,26:26:0.964286:225	0/0:24,0:24:0.000:285
	chrA10	10544979	10544979	A	T	intronic	BnaA10g12960D	.	.	.	10544979	SNP	A	T	1/1:0,19:19:1.000:225	0/0:23,0:23:0.000:285
	chrA10	10545001	10545001	T	C	intronic	BnaA10g12960D	.	.	.	10545001	SNP	T	C	1/1:0,15:15:1.000:225	0/0:21,0:21:0.000:285
	chrA10	10545006	10545006	A	C	intronic	BnaA10g12960D	.	.	.	10545006	SNP	A	C	1/1:0,17:17:1.000:225	0/0:20,0:20:0.000:285
	chrA10	10545163	10545163	C	T	exonic	BnaA10g12960D	.	nonsynonymous SNV	BnaA10g12960D:BnaA10g12960D.1:exon4:c.G523A:p.D175N	10545163	SNP	C	T	1/1:0,21:21:1.000:225	0/0:24,0:24:0.000:285
	chrA10	10545164	10545164	A	G	exonic	BnaA10g12960D	.	synonymous SNV	BnaA10g12960D:BnaA10g12960D.1:exon4:c.T522C:p.D174D	10545164	SNP	A	G	1/1:0,24:24:1.000:225	0/0:24,0:24:0.000:285
	chrA10	10545173	10545173	A	G	exonic	BnaA10g12960D	.	synonymous SNV	BnaA10g12960D:BnaA10g12960D.1:exon4:c.T513C:p.D171D	10545173	SNP	A	G	1/1:0,22:22:1.000:225	0/0:27,0:27:0.000:285
	chrA10	10545228	10545239	TCATCATCATCA	-	exonic	BnaA10g12960D	.	nonframeshift deletion	BnaA10g12960D:BnaA10g12960D.1:exon4:c.447_458del:p.149_153del	10545206	INDEL	TTCATCATCATCATCATCATCATCATCATCATCA	TTCATCATCATCATCATCATCA	1/1:0,15:15:0.652174:225	0/0:21,1:22:0.037037:29.9002
	chrA10	10545233	10545233	A	G	exonic	BnaA10g12960D	.	synonymous SNV	BnaA10g12960D:BnaA10g12960D.1:exon4:c.T453C:p.D151D	10545233	SNP	A	G	1/1:0,6:6:1.000:83	0/0:26,0:26:0.000:285
	chrA10	10545278	10545278	-	TCA	exonic	BnaA10g12960D	.	nonframeshift insertion	BnaA10g12960D:BnaA10g12960D.1:exon4:c.407_408insTGA:p.V136delinsVD	10545263	INDEL	GTCATCATCATCATCA	GTCATCATCATCATCATCA	1/1:0,20:20:0.782609:225	0/0:25,0:25:0.000:285
	chrA10	10545473	10545473	G	A	exonic	BnaA10g12960D	.	synonymous SNV	BnaA10g12960D:BnaA10g12960D.1:exon4:c.C213T:p.V71V	10545473	SNP	G	A	1/1:0,14:14:1.000:225	0/0:23,0:23:0.000:285
	chrA10	10545505	10545505	T	C	exonic	BnaA10g12960D	.	nonsynonymous SNV	BnaA10g12960D:BnaA10g12960D.1:exon4:c.A181G:p.S61G	10545505	SNP	T	C	1/1:0,7:7:1.000:159	0/0:21,0:21:0.000:285
	chrA10	10545891	10545891	C	A	intronic	BnaA10g12960D	.	.	.	10545891	SNP	C	A	0/0:6,0:6:0.000:195	1/1:0,20:20:1.000:225
	chrA10	10545912	10545912	C	G	intronic	BnaA10g12960D	.	.	.	10545912	SNP	C	G	0/0:9,0:9:0.000:263	1/1:0,22:22:1.000:225
	chrA10	10545933	10545933	T	-	intronic	BnaA10g12960D	.	.	.	10545926	INDEL	GTTTTTTT	GTTTTTT	0/0:10,0:10:0.000:274	1/1:0,7:7:0.916667:45.4146
	chrA10	10545935	10545935	T	A	intronic	BnaA10g12960D	.	.	.	10545935	SNP	T	A	0/0:11,0:11:0.000:282	1/1:0,24:24:1.000:225
	chrA10	10546009	10546009	G	A	intronic	BnaA10g12960D	.	.	.	10546009	SNP	G	A	1/1:0,12:12:1.000:225	0/0:24,0:24:0.000:285
	chrA10	10546034	10546034	T	-	intronic	BnaA10g12960D	.	.	.	10546032	INDEL	CTT	CT	1/1:0,9:9:0.916667:125	0/0:25,0:25:0.000:285
	chrA10	10546043	10546043	C	A	intronic	BnaA10g12960D	.	.	.	10546043	SNP	C	A	0/0:11,0:11:0.000:285	1/1:0,27:27:1.000:225
	chrA10	10546113	10546117	GAGGC	-	intronic	BnaA10g12960D	.	.	.	10546108	INDEL	AAGGCGAGGC	AAGGC	0/0:14,0:14:0.000:285	1/1:0,8:8:0.72:225
	chrA10	10546195	10546195	T	A	intronic	BnaA10g12960D	.	.	.	10546195	SNP	T	A	0/0:22,0:22:0.000:285	1/1:0,30:30:1.000:225
	chrA10	10546207	10546207	T	A	intronic	BnaA10g12960D	.	.	.	10546207	SNP	T	A	0/0:25,0:25:0.000:285	1/1:0,26:26:1.000:225
	chrA10	10546325	10546325	-	A	intronic	BnaA10g12960D	.	.	.	10546325	INDEL	T	TA	1/1:0,12:12:0.705882:163	0/0:18,0:18:0.000:285
	chrA10	10546448	10546448	T	C	intronic	BnaA10g12960D	.	.	.	10546448	SNP	T	C	0/0:16,0:16:0.000:285	1/1:0,20:20:1.000:225
	chrA10	10546484	10546484	-	T	intronic	BnaA10g12960D	.	.	.	10546477	INDEL	ATTTTTTT	ATTTTTTTT	0/0:17,0:17:0.000:285	1/1:0,19:19:0.826087:98
	chrA10	10546487	10546487	A	T	intronic	BnaA10g12960D	.	.	.	10546487	SNP	A	T	1/1:0,18:18:1.000:225	0/0:22,0:22:0.000:285
	chrA10	10546495	10546495	G	A	intronic	BnaA10g12960D	.	.	.	10546495	SNP	G	A	1/1:0,16:16:1.000:225	0/0:22,0:22:0.000:285
	chrA10	10546732	10546732	-	ATGTGCCCTT	intronic	BnaA10g12960D	.	.	.	10546732	INDEL	A	AATGTGCCCTT	0/0:20,0:20:0.000:285	1/1:0,10:10:0.769231:225
	chrA10	10546739	10546739	G	C	intronic	BnaA10g12960D	.	.	.	10546739	SNP	G	C	0/0:18,0:18:0.000:285	1/1:0,13:13:1.000:214
	chrA10	10546804	10546804	T	C	intronic	BnaA10g12960D	.	.	.	10546804	SNP	T	C	0/0:20,0:20:0.000:285	1/1:0,6:6:1.000:107
	chrA10	10546810	10546810	G	A	intronic	BnaA10g12960D	.	.	.	10546810	SNP	G	A	0/0:22,0:22:0.000:285	1/1:0,6:6:1.000:44.4146
	chrA10	10546814	10546815	GT	-	intronic	BnaA10g12960D	.	.	.	10546811	INDEL	AGTGT	AGT	0/0:23,0:23:0.000:285	1/1:0,6:6:1:101
	chrA10	10546817	10546817	C	T	intronic	BnaA10g12960D	.	.	.	10546817	SNP	C	T	1/1:0,20:20:1.000:225	0/0:6,0:6:0.000:167
	chrA10	10546832	10546832	-	GCTTTCAG	intronic	BnaA10g12960D	.	.	.	10546826	INDEL	GTTTCAG	GTTTCAGGCTTTCAG	1/1:0,18:18:0.782609:225	0/0:6,0:6:0.000:167
	chrA10	10546840	10546840	T	C	intronic	BnaA10g12960D	.	.	.	10546840	SNP	T	C	1/1:0,21:21:1.000:225	0/0:6,0:6:0.000:167
	chrA10	10547126	10547126	C	T	intronic	BnaA10g12960D	.	.	.	10547126	SNP	C	T	0/0:28,0:28:0.000:285	1/1:0,9:9:1.000:136
	chrA10	10547142	10547142	G	C	intronic	BnaA10g12960D	.	.	.	10547142	SNP	G	C	0/0:26,0:26:0.000:285	1/1:0,9:9:1.000:136
	chrA10	10547182	10547182	G	A	intronic	BnaA10g12960D	.	.	.	10547182	SNP	G	A	0/0:23,0:23:0.000:285	1/1:0,11:11:1.000:173
	chrA10	10547217	10547217	-	AATT	intronic	BnaA10g12960D	.	.	.	10547214	INDEL	TATT	TATTAATT	0/0:24,0:24:0.000:285	1/1:0,13:13:0.923077:225
	chrA10	10547227	10547227	G	C	intronic	BnaA10g12960D	.	.	.	10547227	SNP	G	C	0/0:28,0:28:0.000:285	1/1:0,14:14:1.000:225
	chrA10	10547267	10547267	C	G	intronic	BnaA10g12960D	.	.	.	10547267	SNP	C	G	0/0:27,0:27:0.000:285	1/1:0,11:11:1.000:225
	chrA10	10547302	10547302	T	C	intronic	BnaA10g12960D	.	.	.	10547302	SNP	T	C	1/1:0,27:27:1.000:225	0/0:11,0:11:0.000:285
	chrA10	10547308	10547308	A	G	intronic	BnaA10g12960D	.	.	.	10547308	SNP	A	G	0/0:25,0:25:0.000:285	1/1:0,12:12:1.000:225
	chrA10	10547334	10547334	T	G	intronic	BnaA10g12960D	.	.	.	10547334	SNP	T	G	0/0:24,0:24:0.000:285	1/1:0,16:16:1.000:225
	chrA10	10547480	10547480	-	A	intronic	BnaA10g12970D	.	.	.	10547480	INDEL	G	GA	0/0:22,0:22:0.000:285	1/1:0,21:21:1:225	AT5G60142	AP2/B3-like transcriptional factor family protein;(source:Araport11)
	chrA10	10547669	10547669	-	GCA	exonic	BnaA10g12970D	.	nonframeshift insertion	BnaA10g12970D:BnaA10g12970D.1:exon3:c.455_456insTGC:p.D152delinsDA	10547667	INDEL	TCA	TCAGCA	0/0:29,0:29:0.000:285	1/1:0,13:13:0.928571:225
	chrA10	10547699	10547699	G	A	exonic	BnaA10g12970D	.	synonymous SNV	BnaA10g12970D:BnaA10g12970D.1:exon3:c.C426T:p.V142V	10547699	SNP	G	A	0/0:26,0:26:0.000:285	1/1:0,18:18:1.000:225
	chrA10	10547716	10547716	A	C	exonic	BnaA10g12970D	.	nonsynonymous SNV	BnaA10g12970D:BnaA10g12970D.1:exon3:c.T409G:p.C137G	10547716	SNP	A	C	0/0:30,0:30:0.000:285	1/1:0,20:20:1.000:225
	chrA10	10548102	10548102	A	G	intronic	BnaA10g12970D	.	.	.	10548102	SNP	A	G	0/0:27,0:27:0.000:285	1/1:0,10:10:1.000:223
	chrA10	10548169	10548169	G	A	exonic	BnaA10g12970D	.	synonymous SNV	BnaA10g12970D:BnaA10g12970D.1:exon2:c.C51T:p.F17F	10548169	SNP	G	A	1/1:0,22:22:1.000:225	0/0:15,0:15:0.000:285
	chrA10	10548213	10548213	A	C	intronic	BnaA10g12970D	.	.	.	10548213	SNP	A	C	0/0:15,0:15:0.000:285	1/1:0,16:16:1.000:225
	chrA10	10549314	10549314	G	A	intronic	BnaA10g12980D	.	.	.	10549314	SNP	G	A	1/1:0,6:6:1.000:96	0/0:39,0:39:0.000:285	AT5G60150	hypothetical protein;(source:Araport11)
	chrA10	10549323	10549323	G	A	intronic	BnaA10g12980D	.	.	.	10549323	SNP	G	A	1/1:0,7:7:1.000:110	0/0:41,0:41:0.000:285
	chrA10	10549372	10549372	C	A	exonic	BnaA10g12980D	.	synonymous SNV	BnaA10g12980D:BnaA10g12980D.1:exon2:c.C204A:p.T68T	10549372	SNP	C	A	1/1:0,10:10:1.000:154	0/0:37,0:37:0.000:285
	chrA10	10549398	10549398	G	T	exonic	BnaA10g12980D	.	nonsynonymous SNV	BnaA10g12980D:BnaA10g12980D.1:exon2:c.G230T:p.C77F	10549398	SNP	G	T	1/1:0,11:11:1.000:164	0/0:34,0:34:0.000:285
	chrA10	10549429	10549429	C	T	exonic	BnaA10g12980D	.	synonymous SNV	BnaA10g12980D:BnaA10g12980D.1:exon2:c.C261T:p.N87N	10549429	SNP	C	T	1/1:0,10:10:1.000:142	0/0:32,0:32:0.000:285
	chrA10	10549431	10549431	C	G	exonic	BnaA10g12980D	.	nonsynonymous SNV	BnaA10g12980D:BnaA10g12980D.1:exon2:c.C263G:p.T88S	10549431	SNP	C	G	1/1:0,10:10:1.000:142	0/0:33,0:33:0.000:285
	chrA10	10549437	10549437	G	T	exonic	BnaA10g12980D	.	nonsynonymous SNV	BnaA10g12980D:BnaA10g12980D.1:exon2:c.G269T:p.G90V	10549437	SNP	G	T	1/1:0,9:9:1.000:126	0/0:29,0:29:0.000:285
	chrA10	10549438	10549438	G	T	exonic	BnaA10g12980D	.	synonymous SNV	BnaA10g12980D:BnaA10g12980D.1:exon2:c.G270T:p.G90G	10549438	SNP	G	T	1/1:0,9:9:1.000:126	0/0:30,0:30:0.000:285
	chrA10	10549468	10549468	A	G	exonic	BnaA10g12980D	.	synonymous SNV	BnaA10g12980D:BnaA10g12980D.1:exon2:c.A300G:p.Q100Q	10549468	SNP	A	G	1/1:0,8:8:1.000:117	0/0:29,0:29:0.000:285
	chrA10	10549508	10549508	C	A	exonic	BnaA10g12980D	.	synonymous SNV	BnaA10g12980D:BnaA10g12980D.1:exon2:c.C340A:p.R114R	10549508	SNP	C	A	1/1:0,9:9:1.000:169	0/0:26,0:26:0.000:285
	chrA10	10549614	10549622	GCAATGTGG	-	intronic	BnaA10g12980D	.	.	.	10549610	INDEL	CTGGGCAATGTGG	CTGG	1/1:0,20:20:0.952381:225	0/0:25,0:25:0.000:285
	chrA10	10549684	10549684	G	C	exonic	BnaA10g12980D	.	nonsynonymous SNV	BnaA10g12980D:BnaA10g12980D.1:exon3:c.G433C:p.V145L	10549684	SNP	G	C	0/0:24,0:24:0.000:285	1/1:0,28:28:1.000:225
	chrA10	10549788	10549788	C	T	exonic	BnaA10g12980D	.	synonymous SNV	BnaA10g12980D:BnaA10g12980D.1:exon3:c.C537T:p.N179N	10549788	SNP	C	T	1/1:0,21:21:1.000:225	0/0:27,0:27:0.000:285
	chrA10	10549893	10549893	G	A	intronic	BnaA10g12980D	.	.	.	10549893	SNP	G	A	1/1:0,23:23:1.000:225	0/0:28,0:28:0.000:285
	chrA10	10549896	10549896	T	G	intronic	BnaA10g12980D	.	.	.	10549896	SNP	T	G	1/1:0,22:22:1.000:225	0/0:28,0:28:0.000:285
	chrA10	10549944	10549944	T	G	intronic	BnaA10g12980D	.	.	.	10549944	SNP	T	G	1/1:0,23:23:1.000:225	0/0:27,0:27:0.000:285
	chrA10	10549985	10549985	-	T	intronic	BnaA10g12980D	.	.	.	10549979	INDEL	GTTTTTT	GTTTTTTT	1/1:0,26:26:0.962963:138	0/0:29,0:29:0.000:285
	chrA10	10550000	10550000	T	A	intronic	BnaA10g12980D	.	.	.	10550000	SNP	T	A	1/1:0,19:19:1.000:225	0/0:28,0:28:0.000:285
	chrA10	10550001	10550001	C	T	intronic	BnaA10g12980D	.	.	.	10550001	SNP	C	T	1/1:0,19:19:1.000:225	0/0:27,0:27:0.000:285
	chrA10	10550064	10550064	A	G	exonic	BnaA10g12980D	.	synonymous SNV	BnaA10g12980D:BnaA10g12980D.1:exon4:c.A660G:p.R220R	10550064	SNP	A	G	1/1:0,13:13:1.000:224	0/0:33,0:33:0.000:285
	chrA10	10550103	10550103	G	T	splicing	BnaA10g12980D	BnaA10g12980D.1:exon4:c.698+1G>T	.	.	10550103	SNP	G	T	1/1:0,12:12:1.000:185	0/0:33,0:33:0.000:285
	chrA10	10550155	10550155	T	C	intronic	BnaA10g12980D	.	.	.	10550155	SNP	T	C	1/1:0,19:19:1.000:225	0/0:34,0:34:0.000:285
	chrA10	10550170	10550170	T	G	intronic	BnaA10g12980D	.	.	.	10550170	SNP	T	G	1/1:0,20:20:1.000:225	0/0:35,0:35:0.000:285
	chrA10	10550242	10550242	G	A	exonic	BnaA10g12980D	.	synonymous SNV	BnaA10g12980D:BnaA10g12980D.1:exon5:c.G720A:p.T240T	10550242	SNP	G	A	1/1:1,21:22:0.955:228	0/0:29,0:29:0.000:285
	chrA10	10550358	10550358	T	C	exonic	BnaA10g12980D	.	nonsynonymous SNV	BnaA10g12980D:BnaA10g12980D.1:exon5:c.T836C:p.L279P	10550358	SNP	T	C	1/1:0,17:17:1.000:225	0/0:32,0:32:0.000:285
	chrA10	10550613	10550613	T	A	exonic	BnaA10g12980D	.	nonsynonymous SNV	BnaA10g12980D:BnaA10g12980D.1:exon6:c.T950A:p.M317K	10550613	SNP	T	A	1/1:0,10:10:1.000:186	0/0:31,0:31:0.000:285
	chrA10	10550643	10550643	G	T	exonic	BnaA10g12980D	.	nonsynonymous SNV	BnaA10g12980D:BnaA10g12980D.1:exon6:c.G980T:p.G327V	10550643	SNP	G	T	1/1:0,16:16:1.000:225	0/0:30,0:30:0.000:285
	chrA10	10550652	10550652	A	G	intronic	BnaA10g12980D	.	.	.	10550652	SNP	A	G	1/1:0,16:16:1.000:225	0/0:34,0:34:0.000:285
	chrA10	10550662	10550662	C	T	intronic	BnaA10g12980D	.	.	.	10550662	SNP	C	T	1/1:0,17:17:1.000:225	0/0:33,0:33:0.000:285
	chrA10	10550734	10550734	C	T	intronic	BnaA10g12980D	.	.	.	10550734	SNP	C	T	1/1:0,21:21:1.000:225	0/0:29,0:29:0.000:285
	chrA10	10550920	10550920	A	T	exonic	BnaA10g12980D	.	nonsynonymous SNV	BnaA10g12980D:BnaA10g12980D.1:exon7:c.A1144T:p.N382Y	10550920	SNP	A	T	1/1:0,15:15:1.000:225	0/0:27,0:27:0.000:285
	chrA10	10551261	10551261	C	T	exonic	BnaA10g12980D	.	nonsynonymous SNV	BnaA10g12980D:BnaA10g12980D.1:exon8:c.C1385T:p.S462L	10551261	SNP	C	T	1/1:0,22:22:1.000:225	0/0:25,0:25:0.000:285
	chrA10	10551419	10551419	G	T	exonic	BnaA10g12980D	.	nonsynonymous SNV	BnaA10g12980D:BnaA10g12980D.1:exon8:c.G1543T:p.V515F	10551419	SNP	G	T	1/1:0,19:19:1.000:225	0/0:30,0:30:0.000:285
	chrA10	10551537	10551537	C	A	exonic	BnaA10g12980D	.	nonsynonymous SNV	BnaA10g12980D:BnaA10g12980D.1:exon8:c.C1661A:p.T554K	10551537	SNP	C	A	1/1:0,21:21:1.000:225	0/0:30,0:30:0.000:285
	chrA10	10551666	10551666	G	C	exonic	BnaA10g12980D	.	nonsynonymous SNV	BnaA10g12980D:BnaA10g12980D.1:exon8:c.G1790C:p.G597A	10551666	SNP	G	C	1/1:0,17:17:1.000:225	0/0:36,0:36:0.000:285
	chrA10	10551725	10551725	A	C	exonic	BnaA10g12980D	.	nonsynonymous SNV	BnaA10g12980D:BnaA10g12980D.1:exon8:c.A1849C:p.N617H	10551725	SNP	A	C	1/1:0,24:24:1.000:225	0/0:30,0:30:0.000:285
	chrA10	10551744	10551744	A	G	exonic	BnaA10g12980D	.	nonsynonymous SNV	BnaA10g12980D:BnaA10g12980D.1:exon8:c.A1868G:p.E623G	10551744	SNP	A	G	1/1:0,29:29:1.000:225	0/0:28,0:28:0.000:285
	chrA10	10551913	10551913	C	G	exonic	BnaA10g12980D	.	synonymous SNV	BnaA10g12980D:BnaA10g12980D.1:exon8:c.C2037G:p.V679V	10551913	SNP	C	G	1/1:0,22:22:1.000:225	0/0:30,0:30:0.000:285
	chrA10	10551927	10551927	G	C	exonic	BnaA10g12980D	.	nonsynonymous SNV	BnaA10g12980D:BnaA10g12980D.1:exon8:c.G2051C:p.R684P	10551927	SNP	G	C	1/1:0,24:24:1.000:225	0/0:34,0:34:0.000:285
	chrA10	10552228	10552228	A	T	exonic	BnaA10g12980D	.	nonsynonymous SNV	BnaA10g12980D:BnaA10g12980D.1:exon8:c.A2352T:p.E784D	10552228	SNP	A	T	1/1:0,31:31:1.000:225	0/0:28,0:28:0.000:285
	chrA10	10552466	10552466	C	T	exonic	BnaA10g12980D	.	nonsynonymous SNV	BnaA10g12980D:BnaA10g12980D.1:exon8:c.C2590T:p.H864Y	10552466	SNP	C	T	1/1:0,20:20:1.000:225	0/0:17,0:17:0.000:285
	chrA10	10552583	10552583	A	G	exonic	BnaA10g12980D	.	nonsynonymous SNV	BnaA10g12980D:BnaA10g12980D.1:exon8:c.A2707G:p.I903V	10552583	SNP	A	G	1/1:0,16:16:1.000:225	0/0:18,0:18:0.000:285
	chrA10	10552599	10552599	G	C	exonic	BnaA10g12980D	.	nonsynonymous SNV	BnaA10g12980D:BnaA10g12980D.1:exon8:c.G2723C:p.C908S	10552599	SNP	G	C	1/1:0,19:19:1.000:225	0/0:18,0:18:0.000:285
	chrA10	10552632	10552632	A	G	exonic	BnaA10g12980D	.	nonsynonymous SNV	BnaA10g12980D:BnaA10g12980D.1:exon8:c.A2756G:p.D919G	10552632	SNP	A	G	1/1:0,17:17:1.000:225	0/0:21,0:21:0.000:285
	chrA10	10552634	10552634	A	G	exonic	BnaA10g12980D	.	nonsynonymous SNV	BnaA10g12980D:BnaA10g12980D.1:exon8:c.A2758G:p.I920V	10552634	SNP	A	G	1/1:0,17:17:1.000:225	0/0:21,0:21:0.000:285
	chrA10	10552688	10552688	T	C	exonic	BnaA10g12980D	.	nonsynonymous SNV	BnaA10g12980D:BnaA10g12980D.1:exon8:c.T2812C:p.C938R	10552688	SNP	T	C	1/1:0,17:17:1.000:213	0/0:22,0:22:0.000:285
	chrA10	10552702	10552702	T	C	exonic	BnaA10g12980D	.	synonymous SNV	BnaA10g12980D:BnaA10g12980D.1:exon8:c.T2826C:p.N942N	10552702	SNP	T	C	1/1:0,14:14:1.000:173	0/0:23,0:23:0.000:285
	chrA10	10552836	10552836	A	G	exonic	BnaA10g12980D	.	nonsynonymous SNV	BnaA10g12980D:BnaA10g12980D.1:exon8:c.A2960G:p.Y987C	10552836	SNP	A	G	1/1:0,27:27:1.000:225	0/0:25,0:25:0.000:285
	chrA10	10552933	10552933	G	A	exonic	BnaA10g12980D	.	synonymous SNV	BnaA10g12980D:BnaA10g12980D.1:exon8:c.G3057A:p.E1019E	10552933	SNP	G	A	1/1:0,17:17:1.000:225	0/0:28,0:28:0.000:285
	chrA10	10553006	10553006	T	A	exonic	BnaA10g12980D	.	nonsynonymous SNV	BnaA10g12980D:BnaA10g12980D.1:exon8:c.T3130A:p.F1044I	10553006	SNP	T	A	1/1:0,14:14:1.000:168	0/0:26,0:26:0.000:285
	chrA10	10553144	10553144	T	G	intronic	BnaA10g12980D	.	.	.	10553144	SNP	T	G	1/1:0,11:11:1.000:117	0/0:32,0:32:0.000:285
	chrA10	10553227	10553227	T	C	intronic	BnaA10g12980D	.	.	.	10553227	SNP	T	C	1/1:0,8:8:1.000:56	0/0:32,0:32:0.000:285
	chrA10	10553817	10553817	T	C	intronic	BnaA10g12980D	.	.	.	10553817	SNP	T	C	1/1:0,14:14:1.000:189	0/0:25,0:25:0.000:285
	chrA10	10553948	10553948	-	AT	intronic	BnaA10g12980D	.	.	.	10553947	INDEL	TT	TTAT	1/1:0,24:24:0.84:131	0/0:30,0:30:0.000:285
	chrA10	10554204	10554204	T	A	downstream	BnaA10g12980D	.	.	.	10554204	SNP	T	A	1/1:0,23:23:1.000:225	0/0:33,0:33:0.000:285
	chrA10	10554223	10554223	C	T	downstream	BnaA10g12980D	.	.	.	10554223	SNP	C	T	1/1:0,23:23:1.000:225	0/0:33,0:33:0.000:285
	chrA10	10554254	10554254	G	A	downstream	BnaA10g12980D	.	.	.	10554254	SNP	G	A	1/1:0,23:23:1.000:225	0/0:33,0:33:0.000:285
	chrA10	10554338	10554338	C	T	downstream	BnaA10g12980D	.	.	.	10554338	SNP	C	T	1/1:0,23:23:1.000:225	0/0:27,0:27:0.000:285
	chrA10	10554380	10554380	G	T	downstream	BnaA10g12980D	.	.	.	10554380	SNP	G	T	1/1:0,20:20:1.000:225	0/0:31,0:31:0.000:285
	chrA10	10554559	10554559	C	T	downstream	BnaA10g12980D	.	.	.	10554559	SNP	C	T	1/1:0,18:18:1.000:225	0/0:28,0:28:0.000:285
	chrA10	10554623	10554623	A	G	downstream	BnaA10g12980D	.	.	.	10554623	SNP	A	G	1/1:0,19:19:1.000:225	0/0:24,0:24:0.000:285
	chrA10	10554880	10554880	A	-	downstream	BnaA10g12980D	.	.	.	10554873	INDEL	TAAAAAAA	TAAAAAA	1/1:0,16:16:1:91	0/0:16,0:16:0.000:285
	chrA10	10554936	10554936	A	G	downstream	BnaA10g12980D	.	.	.	10554936	SNP	A	G	1/1:0,16:16:1.000:225	0/0:10,0:10:0.000:285
	chrA10	10554963	10554963	C	T	downstream	BnaA10g12980D	.	.	.	10554963	SNP	C	T	1/1:2,13:15:0.867:195	0/0:11,0:11:0.000:285
	chrA10	10555513	10555513	G	C	intergenic	BnaA10g12980D;BnaA10g12990D	dist=1326;dist=1951	.	.	10555513	SNP	G	C	0/1:3,13:16:0.812:220	0/0:9,0:9:0.000:265
	chrA10	10555580	10555580	G	A	intergenic	BnaA10g12980D;BnaA10g12990D	dist=1393;dist=1884	.	.	10555580	SNP	G	A	0/1:10,19:29:0.655:222	0/0:19,0:19:0.000:285
	chrA10	10555735	10555735	C	T	intergenic	BnaA10g12980D;BnaA10g12990D	dist=1548;dist=1729	.	.	10555735	SNP	C	T	1/1:0,7:7:1.000:175	0/0:15,0:15:0.000:285
	chrA10	10555835	10555835	T	C	intergenic	BnaA10g12980D;BnaA10g12990D	dist=1648;dist=1629	.	.	10555835	SNP	T	C	1/1:0,13:13:1.000:225	0/0:12,0:12:0.000:285
	chrA10	10555853	10555853	T	C	intergenic	BnaA10g12980D;BnaA10g12990D	dist=1666;dist=1611	.	.	10555853	SNP	T	C	1/1:0,13:13:1.000:225	0/0:11,0:11:0.000:285
	chrA10	10556605	10556605	A	G	downstream	BnaA10g12990D	.	.	.	10556605	SNP	A	G	1/1:0,15:15:1.000:225	0/0:26,0:26:0.000:285	AT5G60110	Encodes a member of the Arabidopsis Pumilio (APUM) proteins containing PUF domain (eight repeats of approximately 36 amino acids each). PUF proteins regulate both mRNA stability and translation through sequence-specific binding to the 3' UTR of target mRNA transcripts.
	chrA10	10556614	10556614	G	A	downstream	BnaA10g12990D	.	.	.	10556614	SNP	G	A	0/0:18,0:18:0.000:285	1/1:0,25:25:1.000:225
	chrA10	10556647	10556647	A	G	downstream	BnaA10g12990D	.	.	.	10556647	SNP	A	G	1/1:0,21:21:1.000:225	0/0:23,0:23:0.000:285
	chrA10	10556689	10556689	A	C	downstream	BnaA10g12990D	.	.	.	10556689	SNP	A	C	1/1:0,19:19:1.000:225	0/0:21,0:21:0.000:285
	chrA10	10556908	10556908	T	C	downstream	BnaA10g12990D	.	.	.	10556908	SNP	T	C	1/1:0,15:15:1.000:225	0/0:21,0:21:0.000:285
	chrA10	10556942	10556942	C	T	downstream	BnaA10g12990D	.	.	.	10556942	SNP	C	T	1/1:0,14:14:1.000:225	0/0:19,0:19:0.000:285
	chrA10	10556952	10556952	G	C	downstream	BnaA10g12990D	.	.	.	10556952	SNP	G	C	1/1:0,13:13:1.000:225	0/0:19,0:19:0.000:285
	chrA10	10557004	10557004	C	T	downstream	BnaA10g12990D	.	.	.	10557004	SNP	C	T	1/1:0,14:14:1.000:199	0/0:29,0:29:0.000:285
	chrA10	10557007	10557007	G	T	downstream	BnaA10g12990D	.	.	.	10557007	SNP	G	T	1/1:0,14:14:1.000:158	0/0:30,0:30:0.000:285
	chrA10	10557089	10557089	T	A	downstream	BnaA10g12990D	.	.	.	10557089	SNP	T	A	1/1:0,11:11:1.000:150	0/0:29,0:29:0.000:285
	chrA10	10557133	10557133	G	A	downstream	BnaA10g12990D	.	.	.	10557133	SNP	G	A	1/1:0,7:7:1.000:124	0/0:29,0:29:0.000:285
	chrA10	10557269	10557269	C	T	downstream	BnaA10g12990D	.	.	.	10557269	SNP	C	T	1/1:0,7:7:1.000:115	0/0:34,0:34:0.000:285
	chrA10	10557282	10557282	G	C	downstream	BnaA10g12990D	.	.	.	10557282	SNP	G	C	1/1:0,8:8:1.000:132	0/0:33,0:33:0.000:285
	chrA10	10557337	10557337	-	AA	downstream	BnaA10g12990D	.	.	.	10557331	INDEL	TAAAAAA	TAAAAAAAA	1/1:0,10:10:1:125	0/0:35,0:35:0.000:285
	chrA10	10557428	10557428	C	T	downstream	BnaA10g12990D	.	.	.	10557428	SNP	C	T	1/1:0,13:13:1.000:225	0/0:35,0:35:0.000:285
	chrA10	10557475	10557475	C	A	exonic	BnaA10g12990D	.	stopgain	BnaA10g12990D:BnaA10g12990D.1:exon1:c.G976T:p.G326X	10557475	SNP	C	A	1/1:0,14:14:1.000:225	0/0:25,0:25:0.000:285
	chrA10	10557648	10557648	T	C	exonic	BnaA10g12990D	.	nonsynonymous SNV	BnaA10g12990D:BnaA10g12990D.1:exon1:c.A803G:p.K268R	10557648	SNP	T	C	1/1:0,27:27:1.000:225	0/0:40,0:40:0.000:285
	chrA10	10557683	10557683	G	C	exonic	BnaA10g12990D	.	synonymous SNV	BnaA10g12990D:BnaA10g12990D.1:exon1:c.C768G:p.V256V	10557683	SNP	G	C	1/1:0,23:23:1.000:225	0/0:47,0:47:0.000:285
	chrA10	10557698	10557698	T	C	exonic	BnaA10g12990D	.	nonsynonymous SNV	BnaA10g12990D:BnaA10g12990D.1:exon1:c.A753G:p.I251M	10557698	SNP	T	C	1/1:0,18:18:1.000:225	0/0:40,0:40:0.000:285
	chrA10	10557811	10557811	C	A	exonic	BnaA10g12990D	.	nonsynonymous SNV	BnaA10g12990D:BnaA10g12990D.1:exon1:c.G640T:p.A214S	10557811	SNP	C	A	1/1:0,18:18:1.000:225	0/0:29,0:29:0.000:285
	chrA10	10561620	10561620	-	ACAGAATT	upstream	BnaA10g13000D	.	.	.	10561611	INDEL	ATACAGAATT	ATACAGAATTACAGAATT	1/1:0,16:16:0.636364:225	0/0:29,0:29:0.000:285	AT5G15880	golgin family A protein;(source:Araport11)
	chrA10	10566979	10566979	A	T	intergenic	BnaA10g13020D;BnaA10g13030D	dist=1768;dist=10639	.	.	10566979	SNP	A	T	1/1:0,6:6:1.000:155	0/0:17,0:17:0.000:285
	chrA10	10567249	10567249	G	C	intergenic	BnaA10g13020D;BnaA10g13030D	dist=2038;dist=10369	.	.	10567249	SNP	G	C	0/0:18,0:18:0.000:285	1/1:0,22:22:1.000:225
	chrA10	10567382	10567382	C	-	intergenic	BnaA10g13020D;BnaA10g13030D	dist=2171;dist=10236	.	.	10567379	INDEL	ACCC	ACC	0/0:24,0:24:0.000:285	1/1:0,22:22:0.875:225
	chrA10	10567873	10567873	C	T	intergenic	BnaA10g13020D;BnaA10g13030D	dist=2662;dist=9745	.	.	10567873	SNP	C	T	1/1:0,11:11:1.000:225	0/0:28,0:28:0.000:285
	chrA10	10568375	10568375	-	A	intergenic	BnaA10g13020D;BnaA10g13030D	dist=3164;dist=9243	.	.	10568362	INDEL	TAAAAAAAAAAAAA	TAAAAAAAAAAAAAA	1/1:3,18:21:0.75:5.78587	0/0:19,0:19:0.000:285
	chrA10	10568819	10568819	T	-	intergenic	BnaA10g13020D;BnaA10g13030D	dist=3608;dist=8799	.	.	10568817	INDEL	ATT	AT	1/1:0,26:26:0.931035:225	0/0:23,0:23:0.000:285
	chrA10	10569273	10569273	A	T	intergenic	BnaA10g13020D;BnaA10g13030D	dist=4062;dist=8345	.	.	10569273	SNP	A	T	1/1:0,24:24:1.000:225	0/0:25,0:25:0.000:285
	chrA10	10575090	10575090	A	C	intergenic	BnaA10g13020D;BnaA10g13030D	dist=9879;dist=2528	.	.	10575090	SNP	A	C	1/1:0,12:12:1.000:152	0/0:8,0:8:0.000:192
	chrA10	10575194	10575194	G	A	intergenic	BnaA10g13020D;BnaA10g13030D	dist=9983;dist=2424	.	.	10575194	SNP	G	A	1/1:0,15:15:1.000:190	0/0:13,0:13:0.000:268
	chrA10	10577190	10577190	T	-	upstream	BnaA10g13030D	.	.	.	10577180	INDEL	ATTTTTTTTTT	ATTTTTTTTT	1/1:0,19:19:0.826087:51	0/0:23,1:24:0.037037:29.9605	AT5G60200	Encodes a Dof-type transcription factor. PEAR protein involved in the formation of a short-range concentration gradient that peaks at protophloem sieve elements, and activates gene expression that promotes radial growth. Locally promotes transcription of inhibitory HD-ZIP III genes, and thereby establishes a negative-feedback loop that forms a robust boundary that demarks the zone of cell divisio…
	chrA10	10578850	10578850	C	T	downstream	BnaA10g13030D	.	.	.	10578850	SNP	C	T	1/1:0,9:9:1.000:163	0/0:15,0:15:0.000:285
	chrA10	10578866	10578866	G	T	downstream	BnaA10g13030D	.	.	.	10578866	SNP	G	T	0/0:8,0:8:0.000:215	1/1:0,14:14:1.000:225
	chrA10	10578933	10578933	C	T	downstream	BnaA10g13030D	.	.	.	10578933	SNP	C	T	0/0:8,0:8:0.000:273	1/1:0,17:17:1.000:225
	chrA10	10580421	10580421	A	C	exonic	BnaA10g13040D	.	nonsynonymous SNV	BnaA10g13040D:BnaA10g13040D.1:exon6:c.T2165G:p.L722W	10580421	SNP	A	C	0/0:29,0:29:0.000:285	1/1:0,29:29:1.000:225	AT5G60210	Encodes RIP5 (ROP interactive partner 5), a putative Rho protein effector, interacting specifically with the active form of ROPs (Rho proteins of plants).
	chrA10	10581998	10582001	TACG	-	intronic	BnaA10g13040D	.	.	.	10581993	INDEL	TTACGTACG	TTACG	0/0:10,0:10:0.000:228	1/1:0,8:8:0.935484:225
	chrA10	10584089	10584089	C	T	exonic	BnaA10g13040D	.	synonymous SNV	BnaA10g13040D:BnaA10g13040D.1:exon2:c.G102A:p.E34E	10584089	SNP	C	T	0/0:14,0:14:0.000:170	1/1:0,20:20:1.000:134
	chrA10	10584110	10584110	C	G	exonic	BnaA10g13040D	.	synonymous SNV	BnaA10g13040D:BnaA10g13040D.1:exon2:c.G81C:p.A27A	10584110	SNP	C	G	0/0:17,0:17:0.000:136	1/1:0,19:19:1.000:108
	chrA10	10584245	10584245	T	A	exonic	BnaA10g13040D	.	synonymous SNV	BnaA10g13040D:BnaA10g13040D.1:exon1:c.A21T:p.A7A	10584245	SNP	T	A	1/1:0,12:12:1.000:3.22451	0/0:13,0:13:0.000:78
	chrA10	10584246	10584246	G	T	exonic	BnaA10g13040D	.	nonsynonymous SNV	BnaA10g13040D:BnaA10g13040D.1:exon1:c.C20A:p.A7E	10584246	SNP	G	T	1/1:0,12:12:1.000:3.22451	0/0:14,0:14:0.000:79
	chrA10	10585559	10585559	T	C	intergenic	BnaA10g13040D;BnaA10g13050D	dist=1294;dist=1831	.	.	10585559	SNP	T	C	0/0:8,0:8:0.000:251	1/1:0,17:17:1.000:225
	chrA10	10588233	10588233	G	C	exonic	BnaA10g13050D	.	nonsynonymous SNV	BnaA10g13050D:BnaA10g13050D.1:exon2:c.G391C:p.E131Q	10588233	SNP	G	C	0/1:11,11:22:0.500:97	1/1:0,10:10:1.000:124	AT5G60250	zinc finger (C3HC4-type RING finger) family protein;(source:Araport11)
	chrA10	10588238	10588238	G	C	exonic	BnaA10g13050D	.	synonymous SNV	BnaA10g13050D:BnaA10g13050D.1:exon2:c.G396C:p.V132V	10588238	SNP	G	C	0/1:15,12:27:0.444:92	1/1:0,11:11:1.000:122
	chrA10	10588314	10588314	G	T	exonic	BnaA10g13050D	.	nonsynonymous SNV	BnaA10g13050D:BnaA10g13050D.1:exon2:c.G472T:p.V158L	10588314	SNP	G	T	0/1:16,9:25:0.360:7.26729	1/1:1,12:13:0.923:151
	chrA10	10588349	10588349	T	C	exonic	BnaA10g13050D	.	synonymous SNV	BnaA10g13050D:BnaA10g13050D.1:exon2:c.T507C:p.F169F	10588349	SNP	T	C	0/1:17,10:27:0.370:80	1/1:1,10:11:0.909:77
	chrA10	10588358	10588358	C	T	exonic	BnaA10g13050D	.	synonymous SNV	BnaA10g13050D:BnaA10g13050D.1:exon2:c.C516T:p.I172I	10588358	SNP	C	T	0/1:14,14:28:0.500:110	0/0:11,0:11:0.000:143
	chrA10	10588385	10588385	C	T	exonic	BnaA10g13050D	.	synonymous SNV	BnaA10g13050D:BnaA10g13050D.1:exon2:c.C543T:p.G181G	10588385	SNP	C	T	0/0:11,5:16:0.312:29.058	1/1:1,11:12:0.917:71
	chrA10	10588393	10588393	G	C	exonic	BnaA10g13050D	.	nonsynonymous SNV	BnaA10g13050D:BnaA10g13050D.1:exon2:c.G551C:p.S184T	10588393	SNP	G	C	0/0:9,3:12:0.250:30.1887	1/1:1,11:12:0.917:71
	chrA10	10588397	10588397	T	C	exonic	BnaA10g13050D	.	synonymous SNV	BnaA10g13050D:BnaA10g13050D.1:exon2:c.T555C:p.H185H	10588397	SNP	T	C	0/0:8,3:11:0.273:30.1789	1/1:1,11:12:0.917:71
	chrA10	10588400	10588400	G	C	exonic	BnaA10g13050D	.	synonymous SNV	BnaA10g13050D:BnaA10g13050D.1:exon2:c.G558C:p.R186R	10588400	SNP	G	C	0/0:10,3:13:0.231:30.1893	1/1:1,11:12:0.917:71
	chrA10	10589570	10589570	T	A	intronic	BnaA10g13050D	.	.	.	10589570	SNP	T	A	1/1:0,18:18:1.000:225	0/0:30,0:30:0.000:285
	chrA10	10589573	10589573	G	A	intronic	BnaA10g13050D	.	.	.	10589573	SNP	G	A	1/1:0,18:18:1.000:225	0/0:30,0:30:0.000:285
	chrA10	10589591	10589591	T	A	intronic	BnaA10g13050D	.	.	.	10589591	SNP	T	A	1/1:0,18:18:1.000:225	0/0:26,0:26:0.000:285
	chrA10	10589619	10589627	ATAGTATAT	-	intronic	BnaA10g13050D	.	.	.	10589616	INDEL	GATATAGTATAT	GAT	1/1:0,14:14:0.777778:225	0/0:25,0:25:0.000:285
	chrA10	10589721	10589721	C	T	intronic	BnaA10g13050D	.	.	.	10589721	SNP	C	T	1/1:0,6:6:1.000:78	0/0:21,0:21:0.000:285
	chrA10	10589722	10589722	A	T	intronic	BnaA10g13050D	.	.	.	10589722	SNP	A	T	1/1:0,6:6:1.000:78	0/0:19,0:19:0.000:285
	chrA10	10589807	10589807	G	T	exonic	BnaA10g13050D	.	stopgain	BnaA10g13050D:BnaA10g13050D.1:exon5:c.G1486T:p.E496X	10589807	SNP	G	T	1/1:0,15:15:1.000:206	0/0:31,0:31:0.000:285
	chrA10	10589853	10589853	T	A	intronic	BnaA10g13050D	.	.	.	10589853	SNP	T	A	1/1:0,15:15:1.000:225	0/0:33,0:33:0.000:285
	chrA10	10589888	10589888	G	T	intronic	BnaA10g13050D	.	.	.	10589888	SNP	G	T	1/1:0,15:15:1.000:225	0/0:29,0:29:0.000:285
	chrA10	10589928	10589928	A	T	intronic	BnaA10g13050D	.	.	.	10589928	SNP	A	T	1/1:0,7:7:1.000:102	0/0:28,0:28:0.000:285
	chrA10	10590027	10590027	G	A	exonic	BnaA10g13050D	.	synonymous SNV	BnaA10g13050D:BnaA10g13050D.1:exon6:c.G1578A:p.P526P	10590027	SNP	G	A	1/1:0,7:7:1.000:144	0/0:23,0:23:0.000:285
	chrA10	10590074	10590074	C	T	exonic	BnaA10g13050D	.	nonsynonymous SNV	BnaA10g13050D:BnaA10g13050D.1:exon6:c.C1625T:p.P542L	10590074	SNP	C	T	1/1:0,9:9:1.000:174	0/0:26,0:26:0.000:285
	chrA10	10590110	10590110	G	C	intronic	BnaA10g13050D	.	.	.	10590110	SNP	G	C	1/1:0,7:7:1.000:144	0/0:27,0:27:0.000:285
	chrA10	10590141	10590141	T	A	intronic	BnaA10g13050D	.	.	.	10590141	SNP	T	A	1/1:0,8:8:1.000:148	0/0:31,0:31:0.000:285
	chrA10	10590295	10590295	A	G	exonic	BnaA10g13050D	.	nonsynonymous SNV	BnaA10g13050D:BnaA10g13050D.1:exon7:c.A1780G:p.N594D	10590295	SNP	A	G	1/1:0,12:12:1.000:221	0/0:24,0:24:0.000:285
	chrA10	10590311	10590311	A	C	exonic	BnaA10g13050D	.	nonsynonymous SNV	BnaA10g13050D:BnaA10g13050D.1:exon7:c.A1796C:p.K599T	10590311	SNP	A	C	1/1:0,10:10:1.000:195	0/0:24,0:24:0.000:285
	chrA10	10591089	10591089	G	C	upstream;downstream	BnaA10g13060D;BnaA10g13050D	.	.	.	10591089	SNP	G	C	1/1:0,7:7:1.000:105	0/0:18,0:18:0.000:285
	chrA10	10591127	10591127	A	T	upstream;downstream	BnaA10g13060D;BnaA10g13050D	.	.	.	10591127	SNP	A	T	1/1:0,7:7:1.000:138	0/0:21,0:21:0.000:285
	chrA10	10591142	10591142	T	C	upstream;downstream	BnaA10g13060D;BnaA10g13050D	.	.	.	10591142	SNP	T	C	1/1:0,11:11:1.000:217	0/0:21,0:21:0.000:285
	chrA10	10591177	10591177	C	T	upstream;downstream	BnaA10g13060D;BnaA10g13050D	.	.	.	10591177	SNP	C	T	1/1:0,19:19:1.000:225	0/0:21,0:21:0.000:285
	chrA10	10591245	10591245	-	TTT	upstream;downstream	BnaA10g13060D;BnaA10g13050D	.	.	.	10591243	INDEL	ATT	ATTTTT	1/1:0,22:22:0.92:225	0/0:17,0:17:0.000:285
	chrA10	10591272	10591272	G	C	upstream;downstream	BnaA10g13060D;BnaA10g13050D	.	.	.	10591272	SNP	G	C	1/1:0,23:23:1.000:225	0/0:14,0:14:0.000:285
	chrA10	10591494	10591494	T	C	upstream	BnaA10g13060D	.	.	.	10591494	SNP	T	C	1/1:0,20:20:1.000:225	0/0:30,0:30:0.000:285	AT5G60250	zinc finger (C3HC4-type RING finger) family protein;(source:Araport11)
	chrA10	10591554	10591554	T	C	upstream	BnaA10g13060D	.	.	.	10591554	SNP	T	C	1/1:0,22:22:1.000:225	0/0:26,0:26:0.000:285
	chrA10	10591597	10591599	AAA	-	upstream	BnaA10g13060D	.	.	.	10591589	INDEL	TAAAAAAAAAA	TAAAAAAA	1/1:0,25:25:1:225	0/0:22,0:22:0.000:285
	chrA10	10591608	10591608	T	C	upstream	BnaA10g13060D	.	.	.	10591608	SNP	T	C	1/1:0,27:27:1.000:225	0/0:26,0:26:0.000:285
	chrA10	10591613	10591613	C	G	upstream	BnaA10g13060D	.	.	.	10591613	SNP	C	G	1/1:0,27:27:1.000:225	0/0:25,0:25:0.000:285
	chrA10	10591691	10591691	-	CCAA	exonic	BnaA10g13060D	.	frameshift insertion	BnaA10g13060D:BnaA10g13060D.1:exon1:c.1_2insCCAA:p.M1fs	10591690	INDEL	TA	TACCAA	1/1:0,6:6:1:40.4148	0/0:27,0:27:0.000:285
	chrA10	10591715	10591715	T	A	exonic	BnaA10g13060D	.	nonsynonymous SNV	BnaA10g13060D:BnaA10g13060D.1:exon1:c.T25A:p.S9T	10591715	SNP	T	A	1/1:0,23:23:1.000:225	0/0:27,0:27:0.000:285
	chrA10	10591876	10591876	C	G	exonic	BnaA10g13060D	.	synonymous SNV	BnaA10g13060D:BnaA10g13060D.1:exon1:c.C186G:p.G62G	10591876	SNP	C	G	1/1:0,21:21:1.000:225	0/0:23,0:23:0.000:285
	chrA10	10591909	10591909	T	C	exonic	BnaA10g13060D	.	synonymous SNV	BnaA10g13060D:BnaA10g13060D.1:exon1:c.T219C:p.T73T	10591909	SNP	T	C	1/1:0,22:22:1.000:225	0/0:25,0:25:0.000:285
	chrA10	10591963	10591971	AGTCCAGAA	-	exonic	BnaA10g13060D	.	nonframeshift deletion	BnaA10g13060D:BnaA10g13060D.1:exon1:c.273_281del:p.91_94del	10591960	INDEL	TAAAGTCCAGAA	TAA	1/1:0,23:23:0.884615:225	0/0:22,0:22:0.000:285
	chrA10	10592020	10592020	G	A	exonic	BnaA10g13060D	.	synonymous SNV	BnaA10g13060D:BnaA10g13060D.1:exon1:c.G330A:p.G110G	10592020	SNP	G	A	1/1:0,21:21:1.000:225	0/0:21,0:21:0.000:285
	chrA10	10592032	10592032	T	C	exonic	BnaA10g13060D	.	synonymous SNV	BnaA10g13060D:BnaA10g13060D.1:exon1:c.T342C:p.Y114Y	10592032	SNP	T	C	1/1:0,21:21:1.000:225	0/0:18,1:19:0.053:29.9061
	chrA10	10592035	10592035	A	G	exonic	BnaA10g13060D	.	synonymous SNV	BnaA10g13060D:BnaA10g13060D.1:exon1:c.A345G:p.R115R	10592035	SNP	A	G	1/1:0,22:22:1.000:225	0/0:22,0:22:0.000:285
	chrA10	10592062	10592062	G	A	exonic	BnaA10g13060D	.	synonymous SNV	BnaA10g13060D:BnaA10g13060D.1:exon1:c.G372A:p.E124E	10592062	SNP	G	A	1/1:0,23:23:1.000:225	0/0:20,0:20:0.000:285
	chrA10	10592087	10592087	-	GGAAGG	exonic	BnaA10g13060D	.	nonframeshift insertion	BnaA10g13060D:BnaA10g13060D.1:exon1:c.397_398insGGAAGG:p.V133delinsGKV	10592074	INDEL	TGGGAAGGGGAAGG	TGGGAAGGGGAAGGGGAAGG	1/1:0,19:19:0.692308:225	0/0:18,0:18:0.000:285
	chrA10	10592138	10592138	A	G	exonic	BnaA10g13060D	.	nonsynonymous SNV	BnaA10g13060D:BnaA10g13060D.1:exon1:c.A448G:p.N150D	10592138	SNP	A	G	1/1:0,18:18:1.000:225	0/0:17,0:17:0.000:285
	chrA10	10592139	10592139	A	C	exonic	BnaA10g13060D	.	nonsynonymous SNV	BnaA10g13060D:BnaA10g13060D.1:exon1:c.A449C:p.N150T	10592139	SNP	A	C	1/1:0,18:18:1.000:225	0/0:16,0:16:0.000:285
	chrA10	10592149	10592149	T	C	exonic	BnaA10g13060D	.	synonymous SNV	BnaA10g13060D:BnaA10g13060D.1:exon1:c.T459C:p.F153F	10592149	SNP	T	C	1/1:0,19:19:1.000:225	0/0:16,0:16:0.000:285
	chrA10	10592237	10592237	A	G	exonic	BnaA10g13060D	.	nonsynonymous SNV	BnaA10g13060D:BnaA10g13060D.1:exon1:c.A547G:p.K183E	10592237	SNP	A	G	1/1:0,13:13:1.000:225	0/0:18,0:18:0.000:285
	chrA10	10592353	10592353	A	G	intronic	BnaA10g13060D	.	.	.	10592353	SNP	A	G	1/1:0,9:9:1.000:213	0/0:12,0:12:0.000:285
	chrA10	10592356	10592356	A	C	intronic	BnaA10g13060D	.	.	.	10592356	SNP	A	C	1/1:0,9:9:1.000:199	0/0:11,0:11:0.000:285
	chrA10	10592362	10592362	A	C	intronic	BnaA10g13060D	.	.	.	10592362	SNP	A	C	1/1:0,14:14:1.000:225	0/0:11,0:11:0.000:280
	chrA10	10592376	10592376	C	-	intronic	BnaA10g13060D	.	.	.	10592374	INDEL	TCC	TC	0/0:19,0:19:0.000:285	1/1:0,8:8:0.777778:160
	chrA10	10592519	10592524	AACCAT	-	intronic	BnaA10g13060D	.	.	.	10592518	INDEL	GAACCAT	G	1/1:0,14:14:0.933333:225	0/0:11,0:11:0.000:285
	chrA10	10592910	10592910	C	T	exonic	BnaA10g13060D	.	nonsynonymous SNV	BnaA10g13060D:BnaA10g13060D.1:exon2:c.C767T:p.T256I	10592910	SNP	C	T	0/0:39,0:39:0.000:285	1/1:7,12:19:0.632:116
	chrA10	10592917	10592917	T	A	exonic	BnaA10g13060D	.	nonsynonymous SNV	BnaA10g13060D:BnaA10g13060D.1:exon2:c.T774A:p.H258Q	10592917	SNP	T	A	0/0:39,0:39:0.000:285	1/1:7,12:19:0.632:113
	chrA10	10592920	10592920	A	C	exonic	BnaA10g13060D	.	nonsynonymous SNV	BnaA10g13060D:BnaA10g13060D.1:exon2:c.A777C:p.E259D	10592920	SNP	A	C	0/0:39,0:39:0.000:285	1/1:7,12:19:0.632:113
	chrA10	10593073	10593073	T	C	exonic	BnaA10g13060D	.	synonymous SNV	BnaA10g13060D:BnaA10g13060D.1:exon2:c.T930C:p.H310H	10593073	SNP	T	C	0/0:29,2:31:0.065:29.9637	1/1:0,10:10:1.000:95
	chrA10	10593080	10593080	T	A	exonic	BnaA10g13060D	.	nonsynonymous SNV	BnaA10g13060D:BnaA10g13060D.1:exon2:c.T937A:p.F313I	10593080	SNP	T	A	0/0:30,2:32:0.062:29.9467	1/1:0,10:10:1.000:90
	chrA10	10593283	10593283	G	A	exonic	BnaA10g13060D	.	synonymous SNV	BnaA10g13060D:BnaA10g13060D.1:exon2:c.G1140A:p.L380L	10593283	SNP	G	A	0/0:28,0:28:0.000:285	1/1:0,17:17:1.000:183
	chrA10	10593302	10593302	T	A	exonic	BnaA10g13060D	.	nonsynonymous SNV	BnaA10g13060D:BnaA10g13060D.1:exon2:c.T1159A:p.S387T	10593302	SNP	T	A	0/0:28,0:28:0.000:285	1/1:0,20:20:1.000:190
	chrA10	10593664	10593664	A	C	exonic	BnaA10g13060D	.	nonsynonymous SNV	BnaA10g13060D:BnaA10g13060D.1:exon3:c.A1426C:p.K476Q	10593664	SNP	A	C	0/0:13,0:13:0.000:285	1/1:0,38:38:1.000:225
	chrA10	10593693	10593693	C	T	exonic	BnaA10g13060D	.	synonymous SNV	BnaA10g13060D:BnaA10g13060D.1:exon3:c.C1455T:p.C485C	10593693	SNP	C	T	1/1:0,14:14:1.000:225	0/0:47,0:47:0.000:285
	chrA10	10593730	10593730	-	AAGATC	exonic	BnaA10g13060D	.	nonframeshift insertion	BnaA10g13060D:BnaA10g13060D.1:exon3:c.1492_1493insAAGATC:p.P498delinsQDP	10593722	INDEL	GTCAAGATC	GTCAAGATCAAGATC	1/1:0,15:15:0.823529:225	0/0:46,0:46:0.000:285
	chrA10	10593819	10593819	C	G	exonic	BnaA10g13060D	.	synonymous SNV	BnaA10g13060D:BnaA10g13060D.1:exon3:c.C1581G:p.G527G	10593819	SNP	C	G	1/1:0,20:20:1.000:225	0/0:36,0:36:0.000:285
	chrA10	10593840	10593840	C	T	exonic	BnaA10g13060D	.	synonymous SNV	BnaA10g13060D:BnaA10g13060D.1:exon3:c.C1602T:p.N534N	10593840	SNP	C	T	1/1:0,15:15:1.000:225	0/0:31,0:31:0.000:285
	chrA10	10593925	10593925	-	T	intronic	BnaA10g13060D	.	.	.	10593924	INDEL	CT	CTT	1/1:0,8:8:0.833333:107	0/0:34,0:34:0.000:285
	chrA10	10593951	10593951	T	A	intronic	BnaA10g13060D	.	.	.	10593951	SNP	T	A	1/1:0,10:10:1.000:173	0/0:35,0:35:0.000:285
	chrA10	10593979	10593979	T	C	intronic	BnaA10g13060D	.	.	.	10593979	SNP	T	C	1/1:0,13:13:1.000:216	0/0:36,0:36:0.000:285
	chrA10	10593998	10593998	C	T	exonic	BnaA10g13060D	.	nonsynonymous SNV	BnaA10g13060D:BnaA10g13060D.1:exon4:c.C1678T:p.L560F	10593998	SNP	C	T	1/1:0,13:13:1.000:225	0/0:30,0:30:0.000:285
	chrA10	10594464	10594466	TTG	-	downstream	BnaA10g13060D	.	.	.	10594460	INDEL	CTTGTTG	CTTG	1/1:0,12:12:0.8:225	0/0:12,0:12:0.000:254
	chrA10	10594674	10594674	A	C	downstream	BnaA10g13060D	.	.	.	10594674	SNP	A	C	0/0:12,0:12:0.000:214	1/1:0,8:8:1.000:132
	chrA10	10595037	10595037	C	-	downstream	BnaA10g13060D	.	.	.	10595034	INDEL	TCCC	TCC	0/0:10,0:10:0.000:274	1/1:0,11:11:0.928571:95
	chrA10	10595043	10595043	G	A	downstream	BnaA10g13060D	.	.	.	10595043	SNP	G	A	1/1:0,11:11:1.000:225	0/0:13,0:13:0.000:285
	chrA10	10595058	10595058	C	T	downstream	BnaA10g13060D	.	.	.	10595058	SNP	C	T	1/1:0,14:14:1.000:225	0/0:12,0:12:0.000:285
	chrA10	10595064	10595064	A	-	downstream	BnaA10g13060D	.	.	.	10595060	INDEL	GAAAA	GAAA	0/0:16,0:16:0.000:285	1/1:0,11:11:1:91
	chrA10	10595131	10595131	-	TGTAT	downstream	BnaA10g13060D	.	.	.	10595125	INDEL	GTTGTAT	GTTGTATTGTAT	0/0:18,0:18:0.000:285	1/1:0,17:17:0.85:225
	chrA10	10595131	10595131	-	TCTAT	downstream	BnaA10g13060D	.	.	.	10595128	INDEL	GTAT	GTATTCTAT	1/1:0,15:15:0.777778:225	0/0:9,0:9:0.000:232
	chrA10	10595162	10595162	T	C	downstream	BnaA10g13060D	.	.	.	10595162	SNP	T	C	1/1:0,14:14:1.000:225	0/0:23,0:23:0.000:285
	chrA10	10595199	10595199	C	T	downstream	BnaA10g13060D	.	.	.	10595199	SNP	C	T	0/0:18,0:18:0.000:285	1/1:0,24:24:1.000:225
	chrA10	10595201	10595201	G	A	downstream	BnaA10g13060D	.	.	.	10595201	SNP	G	A	0/0:18,0:18:0.000:285	1/1:0,23:23:1.000:225
	chrA10	10595243	10595244	TA	-	downstream	BnaA10g13060D	.	.	.	10595239	INDEL	AATATA	AATA	1/1:0,18:18:1:182	0/0:24,0:24:0.000:285
	chrA10	10595300	10595300	G	A	downstream	BnaA10g13060D	.	.	.	10595300	SNP	G	A	0/0:23,0:23:0.000:285	1/1:0,21:21:1.000:225
	chrA10	10595320	10595321	TC	-	downstream	BnaA10g13060D	.	.	.	10595315	INDEL	ATCTCTC	ATCTC	0/0:23,0:23:0.000:285	1/1:0,16:16:1:157
	chrA10	10595368	10595368	G	C	intergenic	BnaA10g13060D;BnaA10g13070D	dist=1026;dist=1033	.	.	10595368	SNP	G	C	0/0:17,0:17:0.000:285	1/1:0,23:23:1.000:225
	chrA10	10595374	10595394	TACAATGAGGACGATTGTACT	-	intergenic	BnaA10g13060D;BnaA10g13070D	dist=1032;dist=1007	.	.	10595373	INDEL	ATACAATGAGGACGATTGTACT	A	0/0:16,0:16:0.000:285	1/1:0,22:22:0.88:225
	chrA10	10595400	10595400	T	C	intergenic	BnaA10g13060D;BnaA10g13070D	dist=1058;dist=1001	.	.	10595400	SNP	T	C	1/1:0,18:18:1.000:225	0/0:27,0:27:0.000:285
	chrA10	10595451	10595475	TTGCTTGTCAGTTGTGACATTCACA	-	upstream	BnaA10g13070D	.	.	.	10595447	INDEL	TACATTGCTTGTCAGTTGTGACATTCACA	TACA	1/1:0,12:12:0.733333:225	0/0:30,0:30:0.000:285	AT5G60270	Concanavalin A-like lectin protein kinase family protein;(source:Araport11)
	chrA10	10595482	10595482	G	A	upstream	BnaA10g13070D	.	.	.	10595482	SNP	G	A	1/1:0,19:19:1.000:225	0/0:30,0:30:0.000:285
	chrA10	10595536	10595536	A	G	upstream	BnaA10g13070D	.	.	.	10595536	SNP	A	G	1/1:0,23:23:1.000:225	0/0:30,0:30:0.000:285
	chrA10	10595682	10595691	ACGAGTTATA	-	upstream	BnaA10g13070D	.	.	.	10595680	INDEL	AAACGAGTTATA	AA	0/0:21,0:21:0.000:285	1/1:0,30:30:0.882353:225
	chrA10	10595716	10595716	G	A	upstream	BnaA10g13070D	.	.	.	10595716	SNP	G	A	1/1:0,20:20:1.000:225	0/0:29,0:29:0.000:285
	chrA10	10595724	10595724	A	T	upstream	BnaA10g13070D	.	.	.	10595724	SNP	A	T	1/1:0,18:18:1.000:225	0/0:29,0:29:0.000:285
	chrA10	10595735	10595735	A	G	upstream	BnaA10g13070D	.	.	.	10595735	SNP	A	G	0/0:20,0:20:0.000:285	1/1:0,27:27:1.000:225
	chrA10	10595761	10595761	T	C	upstream	BnaA10g13070D	.	.	.	10595761	SNP	T	C	0/0:20,0:20:0.000:285	1/1:0,24:24:1.000:225
	chrA10	10595828	10595828	-	AT	upstream	BnaA10g13070D	.	.	.	10595824	INDEL	CATAT	CATATAT	1/1:0,6:6:0.84:225	0/0:33,0:33:0.000:285
	chrA10	10595883	10595883	T	C	upstream	BnaA10g13070D	.	.	.	10595883	SNP	T	C	1/1:0,22:22:1.000:225	0/0:41,0:41:0.000:285
	chrA10	10595950	10595985	ATTCTGTAGTATATTAATGTCAATGAGTATCTTGCG	-	upstream	BnaA10g13070D	.	.	.	10595949	INDEL	TATTCTGTAGTATATTAATGTCAATGAGTATCTTGCG	T	1/1:0,12:12:0.857143:225	0/0:37,0:37:0.000:285
	chrA10	10596006	10596006	T	C	upstream	BnaA10g13070D	.	.	.	10596006	SNP	T	C	1/1:0,18:18:1.000:225	0/0:31,0:31:0.000:285
	chrA10	10596011	10596011	A	C	upstream	BnaA10g13070D	.	.	.	10596011	SNP	A	C	0/0:18,0:18:0.000:285	1/1:1,30:31:0.968:228
	chrA10	10596044	10596044	C	G	upstream	BnaA10g13070D	.	.	.	10596044	SNP	C	G	1/1:0,21:21:1.000:225	0/0:31,1:32:0.031:29.8667
	chrA10	10596062	10596062	C	T	upstream	BnaA10g13070D	.	.	.	10596062	SNP	C	T	0/0:16,0:16:0.000:285	1/1:3,30:33:0.909:228
	chrA10	10596063	10596063	A	G	upstream	BnaA10g13070D	.	.	.	10596063	SNP	A	G	0/1:3,14:17:0.824:221	0/0:35,0:35:0.000:285
	chrA10	10596070	10596070	C	A	upstream	BnaA10g13070D	.	.	.	10596070	SNP	C	A	0/1:4,15:19:0.789:221	0/0:32,0:32:0.000:285
	chrA10	10596146	10596146	-	T	upstream	BnaA10g13070D	.	.	.	10596140	INDEL	ATTTTTT	ATTTTTTT	0/0:17,0:17:0.000:285	1/1:0,32:32:0.916667:141
	chrA10	10596147	10596147	A	G	upstream	BnaA10g13070D	.	.	.	10596147	SNP	A	G	1/1:0,20:20:1.000:225	0/0:32,3:35:0.086:30.0996
	chrA10	10596198	10596198	C	T	upstream	BnaA10g13070D	.	.	.	10596198	SNP	C	T	0/0:20,0:20:0.000:285	1/1:1,29:30:0.967:228
	chrA10	10596219	10596219	A	T	upstream	BnaA10g13070D	.	.	.	10596219	SNP	A	T	0/0:22,0:22:0.000:285	1/1:0,33:33:1.000:225
	chrA10	10596225	10596225	G	A	upstream	BnaA10g13070D	.	.	.	10596225	SNP	G	A	0/0:21,0:21:0.000:285	1/1:0,29:29:1.000:225
	chrA10	10596243	10596243	T	G	upstream	BnaA10g13070D	.	.	.	10596243	SNP	T	G	0/0:20,0:20:0.000:285	1/1:0,30:30:1.000:225
	chrA10	10596286	10596286	A	G	upstream	BnaA10g13070D	.	.	.	10596286	SNP	A	G	1/1:0,20:20:1.000:225	0/0:32,0:32:0.000:285
	chrA10	10596338	10596338	A	T	upstream	BnaA10g13070D	.	.	.	10596338	SNP	A	T	1/1:0,15:15:1.000:225	0/0:27,0:27:0.000:285
	chrA10	10596341	10596341	T	G	upstream	BnaA10g13070D	.	.	.	10596341	SNP	T	G	1/1:0,14:14:1.000:225	0/0:29,0:29:0.000:285
	chrA10	10596357	10596357	T	G	upstream	BnaA10g13070D	.	.	.	10596357	SNP	T	G	1/1:0,9:9:1.000:133	0/0:26,0:26:0.000:285
	chrA10	10596362	10596362	T	G	upstream	BnaA10g13070D	.	.	.	10596362	SNP	T	G	1/1:0,11:11:1.000:225	0/0:23,0:23:0.000:285
	chrA10	10596416	10596416	C	T	exonic	BnaA10g13070D	.	nonsynonymous SNV	BnaA10g13070D:BnaA10g13070D.1:exon1:c.C16T:p.L6F	10596416	SNP	C	T	1/1:0,23:23:1.000:225	0/0:19,3:22:0.136:8.62326
	chrA10	10596539	10596539	C	A	exonic	BnaA10g13070D	.	nonsynonymous SNV	BnaA10g13070D:BnaA10g13070D.1:exon1:c.C139A:p.L47I	10596539	SNP	C	A	0/1:18,19:37:0.514:222	0/0:46,0:46:0.000:285
	chrA10	10596760	10596760	A	C	exonic	BnaA10g13070D	.	nonsynonymous SNV	BnaA10g13070D:BnaA10g13070D.1:exon1:c.A360C:p.L120F	10596760	SNP	A	C	1/1:0,37:37:1.000:225	0/1:19,16:35:0.457:222
	chrA10	10596849	10596849	A	G	exonic	BnaA10g13070D	.	nonsynonymous SNV	BnaA10g13070D:BnaA10g13070D.1:exon1:c.A449G:p.N150S	10596849	SNP	A	G	0/0:29,0:29:0.000:285	0/1:13,31:44:0.705:222
	chrA10	10596862	10596862	T	C	exonic	BnaA10g13070D	.	synonymous SNV	BnaA10g13070D:BnaA10g13070D.1:exon1:c.T462C:p.V154V	10596862	SNP	T	C	0/1:15,16:31:0.516:222	0/0:46,0:46:0.000:285
	chrA10	10596919	10596919	A	C	exonic	BnaA10g13070D	.	synonymous SNV	BnaA10g13070D:BnaA10g13070D.1:exon1:c.A519C:p.S173S	10596919	SNP	A	C	0/1:8,19:27:0.704:221	0/0:49,0:49:0.000:285
	chrA10	10596949	10596949	A	G	exonic	BnaA10g13070D	.	synonymous SNV	BnaA10g13070D:BnaA10g13070D.1:exon1:c.A549G:p.K183K	10596949	SNP	A	G	0/1:9,20:29:0.690:222	0/0:48,0:48:0.000:285
	chrA10	10596953	10596953	G	T	exonic	BnaA10g13070D	.	nonsynonymous SNV	BnaA10g13070D:BnaA10g13070D.1:exon1:c.G553T:p.V185L	10596953	SNP	G	T	0/1:9,18:27:0.667:222	0/0:49,0:49:0.000:285
	chrA10	10597027	10597027	A	T	exonic	BnaA10g13070D	.	synonymous SNV	BnaA10g13070D:BnaA10g13070D.1:exon1:c.A627T:p.G209G	10597027	SNP	A	T	0/0:38,0:38:0.000:285	0/1:18,23:41:0.561:222
	chrA10	10597287	10597287	T	C	exonic	BnaA10g13070D	.	nonsynonymous SNV	BnaA10g13070D:BnaA10g13070D.1:exon1:c.T887C:p.V296A	10597287	SNP	T	C	0/1:32,16:48:0.333:188	1/1:0,45:45:1.000:225
	chrA10	10597526	10597526	T	G	exonic	BnaA10g13070D	.	nonsynonymous SNV	BnaA10g13070D:BnaA10g13070D.1:exon1:c.T1126G:p.S376A	10597526	SNP	T	G	1/1:2,23:25:0.920:228	0/0:29,0:29:0.000:285
	chrA10	10597534	10597534	C	A	exonic	BnaA10g13070D	.	nonsynonymous SNV	BnaA10g13070D:BnaA10g13070D.1:exon1:c.C1134A:p.D378E	10597534	SNP	C	A	1/1:0,25:25:1.000:225	0/0:28,1:29:0.034:29.8879
	chrA10	10597645	10597645	A	G	exonic	BnaA10g13070D	.	synonymous SNV	BnaA10g13070D:BnaA10g13070D.1:exon1:c.A1245G:p.L415L	10597645	SNP	A	G	1/1:2,21:23:0.913:228	0/0:23,0:23:0.000:285
	chrA10	10597646	10597646	C	T	exonic	BnaA10g13070D	.	synonymous SNV	BnaA10g13070D:BnaA10g13070D.1:exon1:c.C1246T:p.L416L	10597646	SNP	C	T	1/1:0,23:23:1.000:225	0/0:19,1:20:0.050:30.0234
	chrA10	10597665	10597665	C	-	exonic	BnaA10g13070D	.	frameshift deletion	BnaA10g13070D:BnaA10g13070D.1:exon1:c.1265delC:p.P422fs	10597663	INDEL	GCC	GC	0/0:27,0:27:0.000:285	1/1:0,17:17:0.842105:225
	chrA10	10598086	10598086	T	C	exonic	BnaA10g13070D	.	synonymous SNV	BnaA10g13070D:BnaA10g13070D.1:exon1:c.T1686C:p.C562C	10598086	SNP	T	C	0/0:26,0:26:0.000:285	1/1:0,30:30:1.000:225
	chrA10	10598284	10598284	C	T	exonic	BnaA10g13070D	.	synonymous SNV	BnaA10g13070D:BnaA10g13070D.1:exon1:c.C1884T:p.I628I	10598284	SNP	C	T	0/0:17,0:17:0.000:285	1/1:0,33:33:1.000:225
	chrA10	10598306	10598310	CTTTC	-	exonic	BnaA10g13070D	.	frameshift deletion	BnaA10g13070D:BnaA10g13070D.1:exon1:c.1906_1910del:p.L636fs	10598305	INDEL	GCTTTC	G	1/1:0,16:16:0.941176:225	0/0:27,0:27:0.000:285
	chrA10	10598365	10598365	T	C	exonic	BnaA10g13070D	.	synonymous SNV	BnaA10g13070D:BnaA10g13070D.1:exon1:c.T1965C:p.T655T	10598365	SNP	T	C	0/0:16,0:16:0.000:285	1/1:0,25:25:1.000:225
	chrA10	10598441	10598441	G	T	downstream	BnaA10g13070D	.	.	.	10598441	SNP	G	T	1/1:0,20:20:1.000:225	0/0:27,0:27:0.000:285
	chrA10	10598517	10598517	T	C	downstream	BnaA10g13070D	.	.	.	10598517	SNP	T	C	1/1:0,24:24:1.000:225	0/0:26,0:26:0.000:285
	chrA10	10598591	10598613	TAGGTACTTTACTAAATAATTTG	-	downstream	BnaA10g13070D	.	.	.	10598586	INDEL	TTTTGTAGGTACTTTACTAAATAATTTG	TTTTG	1/1:0,9:9:0.642857:225	0/0:26,0:26:0.000:285
	chrA10	10598671	10598671	C	T	downstream	BnaA10g13070D	.	.	.	10598671	SNP	C	T	1/1:0,12:12:1.000:225	0/0:17,0:17:0.000:285
	chrA10	10598677	10598677	A	G	downstream	BnaA10g13070D	.	.	.	10598677	SNP	A	G	1/1:0,12:12:1.000:222	0/0:15,0:15:0.000:285
	chrA10	10598818	10598818	G	A	downstream	BnaA10g13070D	.	.	.	10598818	SNP	G	A	0/0:11,0:11:0.000:208	1/1:0,16:16:1.000:225
	chrA10	10598883	10598885	GTT	-	downstream	BnaA10g13070D	.	.	.	10598881	INDEL	CTGTT	CT	1/1:0,6:6:1:205	0/0:16,0:16:0.000:276
	chrA10	10598904	10598904	A	G	downstream	BnaA10g13070D	.	.	.	10598904	SNP	A	G	0/0:6,0:6:0.000:168	1/1:0,14:14:1.000:213
	chrA10	10616269	10616269	G	C	intergenic	BnaA10g13070D;BnaA10g13080D	dist=17859;dist=2076	.	.	10616269	SNP	G	C	1/1:0,7:7:1.000:124	0/0:6,0:6:0.000:173
	chrA10	10616286	10616286	G	A	intergenic	BnaA10g13070D;BnaA10g13080D	dist=17876;dist=2059	.	.	10616286	SNP	G	A	1/1:0,7:7:1.000:124	0/0:7,0:7:0.000:184
	chrA10	10616303	10616303	C	T	intergenic	BnaA10g13070D;BnaA10g13080D	dist=17893;dist=2042	.	.	10616303	SNP	C	T	1/1:0,7:7:1.000:119	0/0:7,0:7:0.000:184
	chrA10	10616427	10616427	G	A	intergenic	BnaA10g13070D;BnaA10g13080D	dist=18017;dist=1918	.	.	10616427	SNP	G	A	1/1:0,8:8:1.000:164	0/0:9,0:9:0.000:200
	chrA10	10616430	10616430	C	T	intergenic	BnaA10g13070D;BnaA10g13080D	dist=18020;dist=1915	.	.	10616430	SNP	C	T	0/0:8,0:8:0.000:224	1/1:0,9:9:1.000:135
	chrA10	10616433	10616433	T	G	intergenic	BnaA10g13070D;BnaA10g13080D	dist=18023;dist=1912	.	.	10616433	SNP	T	G	1/1:0,7:7:1.000:148	0/0:8,0:8:0.000:192
	chrA10	10616492	10616492	A	C	intergenic	BnaA10g13070D;BnaA10g13080D	dist=18082;dist=1853	.	.	10616492	SNP	A	C	1/1:0,9:9:1.000:189	0/0:16,0:16:0.000:285
	chrA10	10616502	10616502	T	A	intergenic	BnaA10g13070D;BnaA10g13080D	dist=18092;dist=1843	.	.	10616502	SNP	T	A	1/1:0,15:15:1.000:225	0/0:15,0:15:0.000:285
	chrA10	10616506	10616506	T	C	intergenic	BnaA10g13070D;BnaA10g13080D	dist=18096;dist=1839	.	.	10616506	SNP	T	C	0/0:16,0:16:0.000:285	1/1:0,13:13:1.000:225
	chrA10	10616508	10616508	T	C	intergenic	BnaA10g13070D;BnaA10g13080D	dist=18098;dist=1837	.	.	10616508	SNP	T	C	0/0:16,0:16:0.000:285	1/1:0,13:13:1.000:225
	chrA10	10616515	10616515	C	A	intergenic	BnaA10g13070D;BnaA10g13080D	dist=18105;dist=1830	.	.	10616515	SNP	C	A	0/0:18,0:18:0.000:285	1/1:0,14:14:1.000:225
	chrA10	10616542	10616542	A	G	intergenic	BnaA10g13070D;BnaA10g13080D	dist=18132;dist=1803	.	.	10616542	SNP	A	G	1/1:0,14:14:1.000:225	0/0:15,0:15:0.000:285
	chrA10	10616546	10616546	C	T	intergenic	BnaA10g13070D;BnaA10g13080D	dist=18136;dist=1799	.	.	10616546	SNP	C	T	1/1:0,16:16:1.000:225	0/0:15,0:15:0.000:285
	chrA10	10616582	10616582	A	T	intergenic	BnaA10g13070D;BnaA10g13080D	dist=18172;dist=1763	.	.	10616582	SNP	A	T	0/0:17,0:17:0.000:285	1/1:0,12:12:1.000:225
	chrA10	10616596	10616596	C	T	intergenic	BnaA10g13070D;BnaA10g13080D	dist=18186;dist=1749	.	.	10616596	SNP	C	T	1/1:0,16:16:1.000:225	0/0:12,0:12:0.000:285
	chrA10	10616614	10616614	C	G	intergenic	BnaA10g13070D;BnaA10g13080D	dist=18204;dist=1731	.	.	10616614	SNP	C	G	1/1:0,21:21:1.000:225	0/0:10,0:10:0.000:285
	chrA10	10616615	10616615	T	C	intergenic	BnaA10g13070D;BnaA10g13080D	dist=18205;dist=1730	.	.	10616615	SNP	T	C	1/1:0,21:21:1.000:225	0/0:10,0:10:0.000:285
	chrA10	10616640	10616640	T	A	intergenic	BnaA10g13070D;BnaA10g13080D	dist=18230;dist=1705	.	.	10616640	SNP	T	A	1/1:0,21:21:1.000:225	0/0:7,0:7:0.000:208
	chrA10	10616644	10616644	T	C	intergenic	BnaA10g13070D;BnaA10g13080D	dist=18234;dist=1701	.	.	10616644	SNP	T	C	0/0:22,0:22:0.000:285	1/1:0,7:7:1.000:143
	chrA10	10616684	10616684	A	G	intergenic	BnaA10g13070D;BnaA10g13080D	dist=18274;dist=1661	.	.	10616684	SNP	A	G	1/1:0,17:17:1.000:225	0/0:9,0:9:0.000:248
	chrA10	10616701	10616701	G	C	intergenic	BnaA10g13070D;BnaA10g13080D	dist=18291;dist=1644	.	.	10616701	SNP	G	C	0/0:17,0:17:0.000:285	1/1:0,12:12:1.000:225
	chrA10	10616743	10616743	G	A	intergenic	BnaA10g13070D;BnaA10g13080D	dist=18333;dist=1602	.	.	10616743	SNP	G	A	1/1:0,13:13:1.000:225	0/0:13,0:13:0.000:285
	chrA10	10616748	10616748	G	A	intergenic	BnaA10g13070D;BnaA10g13080D	dist=18338;dist=1597	.	.	10616748	SNP	G	A	0/0:14,0:14:0.000:285	1/1:0,12:12:1.000:225
	chrA10	10616766	10616766	A	G	intergenic	BnaA10g13070D;BnaA10g13080D	dist=18356;dist=1579	.	.	10616766	SNP	A	G	0/0:15,0:15:0.000:285	1/1:0,12:12:1.000:225
	chrA10	10616789	10616789	G	A	intergenic	BnaA10g13070D;BnaA10g13080D	dist=18379;dist=1556	.	.	10616789	SNP	G	A	1/1:0,13:13:1.000:225	0/0:15,0:15:0.000:285
	chrA10	10616792	10616792	C	A	intergenic	BnaA10g13070D;BnaA10g13080D	dist=18382;dist=1553	.	.	10616792	SNP	C	A	1/1:0,14:14:1.000:225	0/0:16,0:16:0.000:285
	chrA10	10616814	10616814	T	G	intergenic	BnaA10g13070D;BnaA10g13080D	dist=18404;dist=1531	.	.	10616814	SNP	T	G	1/1:0,19:19:1.000:225	0/0:13,0:13:0.000:285
	chrA10	10616823	10616823	A	T	intergenic	BnaA10g13070D;BnaA10g13080D	dist=18413;dist=1522	.	.	10616823	SNP	A	T	1/1:0,17:17:1.000:225	0/0:14,0:14:0.000:285
	chrA10	10616863	10616863	-	TATATATATATAT	intergenic	BnaA10g13070D;BnaA10g13080D	dist=18453;dist=1482	.	.	10616863	INDEL	A	ATATATATATATAT	0/0:18,0:18:0.000:218	1/1:0,11:11:0.846154:199
	chrA10	10616919	10616919	A	G	intergenic	BnaA10g13070D;BnaA10g13080D	dist=18509;dist=1426	.	.	10616919	SNP	A	G	1/1:0,15:15:1.000:205	0/0:15,0:15:0.000:285
	chrA10	10616963	10616963	A	G	intergenic	BnaA10g13070D;BnaA10g13080D	dist=18553;dist=1382	.	.	10616963	SNP	A	G	1/1:0,9:9:1.000:137	0/0:16,0:16:0.000:285
	chrA10	10617007	10617007	G	A	intergenic	BnaA10g13070D;BnaA10g13080D	dist=18597;dist=1338	.	.	10617007	SNP	G	A	0/0:10,0:10:0.000:205	1/1:0,21:21:1.000:225
	chrA10	10617014	10617014	G	A	intergenic	BnaA10g13070D;BnaA10g13080D	dist=18604;dist=1331	.	.	10617014	SNP	G	A	0/0:10,0:10:0.000:204	1/1:1,20:21:0.952:228
	chrA10	10617017	10617017	A	G	intergenic	BnaA10g13070D;BnaA10g13080D	dist=18607;dist=1328	.	.	10617017	SNP	A	G	1/1:0,8:8:1.000:75	0/0:6,1:7:0.047619:30.4402
	chrA10	10617024	10617050	ATATTAGACGAATGATAAAATCTCTCA	-	intergenic	BnaA10g13070D;BnaA10g13080D	dist=18614;dist=1295	.	.	10617022	INDEL	AAATATTAGACGAATGATAAAATCTCTCA	AA	1/1:0,7:7:0.875:224	0/0:21,0:21:0.000:285
	chrA10	10617057	10617057	G	A	intergenic	BnaA10g13070D;BnaA10g13080D	dist=18647;dist=1288	.	.	10617057	SNP	G	A	0/0:7,0:7:0.000:179	1/1:0,17:17:1.000:225
	chrA10	10617071	10617071	C	-	intergenic	BnaA10g13070D;BnaA10g13080D	dist=18661;dist=1274	.	.	10617070	INDEL	AC	A	0/0:7,0:7:0.000:175	1/1:0,16:16:0.941176:225
	chrA10	10617204	10617204	T	C	intergenic	BnaA10g13070D;BnaA10g13080D	dist=18794;dist=1141	.	.	10617204	SNP	T	C	1/1:0,7:7:1.000:124	0/0:19,0:19:0.000:285
	chrA10	10617481	10617481	T	A	upstream	BnaA10g13080D	.	.	.	10617481	SNP	T	A	1/1:0,21:21:1.000:225	0/0:18,0:18:0.000:285	N
	chrA10	10617525	10617525	C	T	upstream	BnaA10g13080D	.	.	.	10617525	SNP	C	T	1/1:0,21:21:1.000:225	0/0:18,0:18:0.000:285
	chrA10	10617532	10617532	-	CATA	upstream	BnaA10g13080D;BnaA10g13090D	.	.	.	10617530	INDEL	GTA	GTACATA	1/1:0,21:21:0.956522:225	0/0:19,0:19:0.000:285
	chrA10	10617562	10617562	G	T	upstream	BnaA10g13080D;BnaA10g13090D	.	.	.	10617562	SNP	G	T	0/0:29,0:29:0.000:285	1/1:0,11:11:1.000:218
	chrA10	10617633	10617633	T	C	upstream	BnaA10g13080D;BnaA10g13090D	.	.	.	10617633	SNP	T	C	1/1:0,28:28:1.000:225	0/0:22,0:22:0.000:285
	chrA10	10617662	10617662	G	A	upstream	BnaA10g13080D;BnaA10g13090D	.	.	.	10617662	SNP	G	A	1/1:0,26:26:1.000:225	0/0:24,0:24:0.000:285
	chrA10	10617664	10617664	T	A	upstream	BnaA10g13080D;BnaA10g13090D	.	.	.	10617664	SNP	T	A	1/1:0,26:26:1.000:225	0/0:25,0:25:0.000:285
	chrA10	10617691	10617691	G	A	upstream	BnaA10g13080D;BnaA10g13090D	.	.	.	10617691	SNP	G	A	0/0:21,0:21:0.000:285	1/1:0,26:26:1.000:225
	chrA10	10617775	10617775	-	TTATGAATTG	upstream	BnaA10g13080D;BnaA10g13090D	.	.	.	10617771	INDEL	GATTG	GATTGTTATGAATTG	0/0:25,0:25:0.000:285	1/1:0,14:14:0.736842:225
	chrA10	10617996	10617996	T	C	upstream	BnaA10g13080D;BnaA10g13090D	.	.	.	10617996	SNP	T	C	0/0:25,0:25:0.000:285	1/1:0,15:15:1.000:225
	chrA10	10618145	10618145	-	A	upstream	BnaA10g13080D;BnaA10g13090D	.	.	.	10618144	INDEL	TA	TAA	1/1:0,17:17:1:225	0/0:19,0:19:0.000:285
	chrA10	10618189	10618191	TTT	-	upstream	BnaA10g13080D;BnaA10g13090D	.	.	.	10618187	INDEL	GTTTT	GT	0/0:12,0:12:0.000:285	1/1:0,18:18:0.95:225
	chrA10	10618192	10618192	C	G	upstream	BnaA10g13080D;BnaA10g13090D	.	.	.	10618192	SNP	C	G	1/1:0,11:11:1.000:205	0/0:18,0:18:0.000:285
	chrA10	10618487	10618487	C	T	upstream;downstream	BnaA10g13090D;BnaA10g13080D	.	.	.	10618487	SNP	C	T	0/0:18,0:18:0.000:285	1/1:0,7:7:1.000:102
	chrA10	10618563	10618563	G	C	exonic	BnaA10g13090D	.	nonsynonymous SNV	BnaA10g13090D:BnaA10g13090D.1:exon1:c.G33C:p.E11D	10618563	SNP	G	C	0/0:18,0:18:0.000:285	1/1:0,7:7:1.000:64	AT5G60270	Concanavalin A-like lectin protein kinase family protein;(source:Araport11)
	chrA10	10618581	10618581	T	A	exonic	BnaA10g13090D	.	synonymous SNV	BnaA10g13090D:BnaA10g13090D.1:exon1:c.T51A:p.P17P	10618581	SNP	T	A	0/0:21,0:21:0.000:285	1/1:0,8:8:1.000:99
	chrA10	10618596	10618596	A	G	exonic	BnaA10g13090D	.	synonymous SNV	BnaA10g13090D:BnaA10g13090D.1:exon1:c.A66G:p.T22T	10618596	SNP	A	G	0/0:17,0:17:0.000:285	1/1:0,10:10:1.000:169
	chrA10	10618678	10618678	G	A	exonic	BnaA10g13090D	.	nonsynonymous SNV	BnaA10g13090D:BnaA10g13090D.1:exon1:c.G148A:p.E50K	10618678	SNP	G	A	0/0:24,0:24:0.000:285	1/1:0,15:15:1.000:211
	chrA10	10618686	10618686	C	T	exonic	BnaA10g13090D	.	synonymous SNV	BnaA10g13090D:BnaA10g13090D.1:exon1:c.C156T:p.A52A	10618686	SNP	C	T	0/0:24,0:24:0.000:285	1/1:0,16:16:1.000:215
	chrA10	10618726	10618726	T	C	exonic	BnaA10g13090D	.	nonsynonymous SNV	BnaA10g13090D:BnaA10g13090D.1:exon1:c.T196C:p.S66P	10618726	SNP	T	C	0/0:19,0:19:0.000:283	1/1:0,13:13:1.000:176
	chrA10	10619191	10619191	T	G	exonic	BnaA10g13090D	.	nonsynonymous SNV	BnaA10g13090D:BnaA10g13090D.1:exon1:c.T661G:p.F221V	10619191	SNP	T	G	1/1:0,17:17:1.000:154	0/0:15,0:15:0.000:202
	chrA10	10619195	10619195	A	C	exonic	BnaA10g13090D	.	nonsynonymous SNV	BnaA10g13090D:BnaA10g13090D.1:exon1:c.A665C:p.K222T	10619195	SNP	A	C	1/1:0,17:17:1.000:154	0/0:14,0:14:0.000:204
	chrA10	10619213	10619213	C	T	exonic	BnaA10g13090D	.	nonsynonymous SNV	BnaA10g13090D:BnaA10g13090D.1:exon1:c.C683T:p.A228V	10619213	SNP	C	T	1/1:0,16:16:1.000:135	0/0:9,0:9:0.000:163
	chrA10	10619218	10619218	T	C	exonic	BnaA10g13090D	.	synonymous SNV	BnaA10g13090D:BnaA10g13090D.1:exon1:c.T688C:p.L230L	10619218	SNP	T	C	1/1:0,16:16:1.000:135	0/0:8,0:8:0.000:164
	chrA10	10619289	10619289	C	T	exonic	BnaA10g13090D	.	synonymous SNV	BnaA10g13090D:BnaA10g13090D.1:exon1:c.C759T:p.A253A	10619289	SNP	C	T	1/1:0,13:13:1.000:47.4146	0/0:13,0:13:0.000:108
	chrA10	10619343	10619343	G	A	exonic	BnaA10g13090D	.	synonymous SNV	BnaA10g13090D:BnaA10g13090D.1:exon1:c.G813A:p.K271K	10619343	SNP	G	A	1/1:0,19:19:1.000:51	0/0:14,0:14:0.000:156
	chrA10	10619370	10619370	T	C	exonic	BnaA10g13090D	.	synonymous SNV	BnaA10g13090D:BnaA10g13090D.1:exon1:c.T840C:p.F280F	10619370	SNP	T	C	1/1:0,15:15:1.000:30.4183	0/0:16,0:16:0.000:165
	chrA10	10619403	10619403	T	C	exonic	BnaA10g13090D	.	synonymous SNV	BnaA10g13090D:BnaA10g13090D.1:exon1:c.T873C:p.F291F	10619403	SNP	T	C	1/1:0,18:18:1.000:74	0/0:14,0:14:0.000:216
	chrA10	10619430	10619430	C	T	exonic	BnaA10g13090D	.	synonymous SNV	BnaA10g13090D:BnaA10g13090D.1:exon1:c.C900T:p.P300P	10619430	SNP	C	T	1/1:0,19:19:1.000:105	0/0:14,0:14:0.000:205
	chrA10	10619460	10619460	C	G	exonic	BnaA10g13090D	.	synonymous SNV	BnaA10g13090D:BnaA10g13090D.1:exon1:c.C930G:p.V310V	10619460	SNP	C	G	1/1:0,20:20:1.000:112	0/0:15,0:15:0.000:210
	chrA10	10619769	10619769	G	T	exonic	BnaA10g13090D	.	synonymous SNV	BnaA10g13090D:BnaA10g13090D.1:exon1:c.G1239T:p.V413V	10619769	SNP	G	T	1/1:0,14:14:1.000:225	0/0:36,0:36:0.000:285
	chrA10	10619958	10619958	C	T	exonic	BnaA10g13090D	.	synonymous SNV	BnaA10g13090D:BnaA10g13090D.1:exon1:c.C1428T:p.T476T	10619958	SNP	C	T	1/1:0,12:12:1.000:225	0/0:30,0:30:0.000:285
	chrA10	10620137	10620137	T	C	exonic	BnaA10g13090D	.	nonsynonymous SNV	BnaA10g13090D:BnaA10g13090D.1:exon1:c.T1607C:p.V536A	10620137	SNP	T	C	1/1:0,18:18:1.000:225	0/0:18,0:18:0.000:285
	chrA10	10620222	10620222	T	C	exonic	BnaA10g13090D	.	synonymous SNV	BnaA10g13090D:BnaA10g13090D.1:exon1:c.T1692C:p.P564P	10620222	SNP	T	C	1/1:0,22:22:1.000:225	0/0:23,0:23:0.000:285
	chrA10	10620407	10620407	C	T	downstream	BnaA10g13090D	.	.	.	10620407	SNP	C	T	1/1:0,28:28:1.000:225	0/0:24,0:24:0.000:285
	chrA10	10620540	10620540	A	T	downstream	BnaA10g13090D	.	.	.	10620540	SNP	A	T	1/1:0,22:22:1.000:225	0/0:25,0:25:0.000:285
	chrA10	10621086	10621086	-	AATT	upstream;downstream	BnaA10g13100D;BnaA10g13090D	.	.	.	10621085	INDEL	AT	ATAATT	1/1:0,15:15:0.9375:225	0/0:25,0:25:0.000:285
	chrA10	10621147	10621147	G	C	upstream;downstream	BnaA10g13100D;BnaA10g13090D	.	.	.	10621147	SNP	G	C	1/1:0,17:17:1.000:225	0/0:34,0:34:0.000:285
	chrA10	10621178	10621178	G	C	upstream;downstream	BnaA10g13100D;BnaA10g13090D	.	.	.	10621178	SNP	G	C	1/1:0,17:17:1.000:225	0/0:32,0:32:0.000:285
	chrA10	10621183	10621183	C	A	upstream;downstream	BnaA10g13100D;BnaA10g13090D	.	.	.	10621183	SNP	C	A	1/1:0,18:18:1.000:225	0/0:32,0:32:0.000:285
	chrA10	10621187	10621187	G	T	upstream;downstream	BnaA10g13100D;BnaA10g13090D	.	.	.	10621187	SNP	G	T	1/1:0,18:18:1.000:225	0/0:31,0:31:0.000:285
	chrA10	10621207	10621207	C	T	upstream;downstream	BnaA10g13100D;BnaA10g13090D	.	.	.	10621207	SNP	C	T	1/1:0,16:16:1.000:225	0/0:35,0:35:0.000:285
	chrA10	10621208	10621208	A	G	upstream;downstream	BnaA10g13100D;BnaA10g13090D	.	.	.	10621208	SNP	A	G	1/1:0,17:17:1.000:225	0/0:35,0:35:0.000:285
	chrA10	10621211	10621211	G	A	upstream;downstream	BnaA10g13100D;BnaA10g13090D	.	.	.	10621211	SNP	G	A	1/1:0,17:17:1.000:225	0/0:32,0:32:0.000:285
	chrA10	10621218	10621218	T	G	upstream;downstream	BnaA10g13100D;BnaA10g13090D	.	.	.	10621218	SNP	T	G	1/1:0,20:20:1.000:225	0/0:30,0:30:0.000:285
	chrA10	10621253	10621253	G	T	upstream;downstream	BnaA10g13100D;BnaA10g13090D	.	.	.	10621253	SNP	G	T	1/1:0,21:21:1.000:225	0/0:28,0:28:0.000:285
	chrA10	10621254	10621254	T	C	upstream;downstream	BnaA10g13100D;BnaA10g13090D	.	.	.	10621254	SNP	T	C	1/1:0,21:21:1.000:225	0/0:27,0:27:0.000:285
	chrA10	10621298	10621298	G	A	upstream;downstream	BnaA10g13100D;BnaA10g13090D	.	.	.	10621298	SNP	G	A	1/1:0,22:22:1.000:225	0/0:26,0:26:0.000:285
	chrA10	10621556	10621556	A	-	upstream	BnaA10g13100D	.	.	.	10621553	INDEL	GAAA	GAA	1/1:0,28:28:0.83871:225	0/0:27,0:27:0.000:285	AT5G60270	Concanavalin A-like lectin protein kinase family protein;(source:Araport11)
	chrA10	10621560	10621560	G	A	upstream	BnaA10g13100D	.	.	.	10621560	SNP	G	A	1/1:0,26:26:1.000:225	0/0:28,0:28:0.000:285
	chrA10	10621572	10621572	G	A	upstream	BnaA10g13100D	.	.	.	10621572	SNP	G	A	1/1:0,27:27:1.000:225	0/0:26,0:26:0.000:285
	chrA10	10621823	10621823	A	G	upstream	BnaA10g13100D	.	.	.	10621823	SNP	A	G	1/1:0,27:27:1.000:225	0/0:31,0:31:0.000:285
	chrA10	10622146	10622146	C	A	exonic	BnaA10g13100D	.	nonsynonymous SNV	BnaA10g13100D:BnaA10g13100D.1:exon1:c.C225A:p.N75K	10622146	SNP	C	A	1/1:0,22:22:1.000:225	0/0:33,0:33:0.000:285
	chrA10	10622170	10622170	G	A	exonic	BnaA10g13100D	.	synonymous SNV	BnaA10g13100D:BnaA10g13100D.1:exon1:c.G249A:p.S83S	10622170	SNP	G	A	1/1:0,20:20:1.000:225	0/0:30,0:30:0.000:285
	chrA10	10622206	10622206	C	T	exonic	BnaA10g13100D	.	synonymous SNV	BnaA10g13100D:BnaA10g13100D.1:exon1:c.C285T:p.D95D	10622206	SNP	C	T	1/1:0,11:11:1.000:193	0/0:31,0:31:0.000:285
	chrA10	10622218	10622218	T	C	exonic	BnaA10g13100D	.	synonymous SNV	BnaA10g13100D:BnaA10g13100D.1:exon1:c.T297C:p.H99H	10622218	SNP	T	C	1/1:0,12:12:1.000:196	0/0:27,0:27:0.000:285
	chrA10	10622227	10622227	G	C	exonic	BnaA10g13100D	.	synonymous SNV	BnaA10g13100D:BnaA10g13100D.1:exon1:c.G306C:p.A102A	10622227	SNP	G	C	1/1:0,14:14:1.000:200	0/0:29,0:29:0.000:285
	chrA10	10622254	10622254	T	C	exonic	BnaA10g13100D	.	synonymous SNV	BnaA10g13100D:BnaA10g13100D.1:exon1:c.T333C:p.F111F	10622254	SNP	T	C	1/1:0,10:10:1.000:87	0/0:33,0:33:0.000:285
	chrA10	10622256	10622256	A	T	exonic	BnaA10g13100D	.	nonsynonymous SNV	BnaA10g13100D:BnaA10g13100D.1:exon1:c.A335T:p.E112V	10622256	SNP	A	T	1/1:0,10:10:1.000:99	0/0:35,0:35:0.000:285
	chrA10	10622306	10622306	T	G	exonic	BnaA10g13100D	.	nonsynonymous SNV	BnaA10g13100D:BnaA10g13100D.1:exon1:c.T385G:p.S129A	10622306	SNP	T	G	1/1:0,13:13:1.000:94	0/0:32,0:32:0.000:285
	chrA10	10622311	10622311	C	G	exonic	BnaA10g13100D	.	synonymous SNV	BnaA10g13100D:BnaA10g13100D.1:exon1:c.C390G:p.S130S	10622311	SNP	C	G	1/1:0,16:16:1.000:155	0/0:32,0:32:0.000:285
	chrA10	10622374	10622374	T	C	exonic	BnaA10g13100D	.	synonymous SNV	BnaA10g13100D:BnaA10g13100D.1:exon1:c.T453C:p.D151D	10622374	SNP	T	C	1/1:0,16:16:1.000:210	0/0:31,0:31:0.000:285
	chrA10	10622401	10622401	C	T	exonic	BnaA10g13100D	.	synonymous SNV	BnaA10g13100D:BnaA10g13100D.1:exon1:c.C480T:p.S160S	10622401	SNP	C	T	1/1:0,19:19:1.000:225	0/0:27,0:27:0.000:285
	chrA10	10622415	10622415	G	A	exonic	BnaA10g13100D	.	nonsynonymous SNV	BnaA10g13100D:BnaA10g13100D.1:exon1:c.G494A:p.R165K	10622415	SNP	G	A	1/1:0,18:18:1.000:225	0/0:28,0:28:0.000:285
	chrA10	10622459	10622459	G	A	exonic	BnaA10g13100D	.	nonsynonymous SNV	BnaA10g13100D:BnaA10g13100D.1:exon1:c.G538A:p.V180I	10622459	SNP	G	A	1/1:0,17:17:1.000:225	0/0:25,0:25:0.000:285
	chrA10	10622461	10622461	T	A	exonic	BnaA10g13100D	.	synonymous SNV	BnaA10g13100D:BnaA10g13100D.1:exon1:c.T540A:p.V180V	10622461	SNP	T	A	1/1:0,17:17:1.000:225	0/0:25,0:25:0.000:285
	chrA10	10622609	10622609	C	A	exonic	BnaA10g13100D	.	nonsynonymous SNV	BnaA10g13100D:BnaA10g13100D.1:exon1:c.C688A:p.Q230K	10622609	SNP	C	A	1/1:0,24:24:1.000:225	0/0:25,0:25:0.000:285
	chrA10	10622707	10622707	T	G	exonic	BnaA10g13100D	.	synonymous SNV	BnaA10g13100D:BnaA10g13100D.1:exon1:c.T786G:p.S262S	10622707	SNP	T	G	1/1:0,19:19:1.000:225	0/0:21,0:21:0.000:285
	chrA10	10622756	10622756	A	G	exonic	BnaA10g13100D	.	nonsynonymous SNV	BnaA10g13100D:BnaA10g13100D.1:exon1:c.A835G:p.N279D	10622756	SNP	A	G	1/1:0,17:17:1.000:225	0/0:23,0:23:0.000:285
	chrA10	10622763	10622763	G	A	exonic	BnaA10g13100D	.	nonsynonymous SNV	BnaA10g13100D:BnaA10g13100D.1:exon1:c.G842A:p.S281N	10622763	SNP	G	A	1/1:0,18:18:1.000:225	0/0:21,0:21:0.000:285
	chrA10	10622866	10622866	C	T	exonic	BnaA10g13100D	.	synonymous SNV	BnaA10g13100D:BnaA10g13100D.1:exon1:c.C945T:p.A315A	10622866	SNP	C	T	1/1:1,18:19:0.947:228	0/0:25,0:25:0.000:285
	chrA10	10622881	10622881	G	A	exonic	BnaA10g13100D	.	synonymous SNV	BnaA10g13100D:BnaA10g13100D.1:exon1:c.G960A:p.E320E	10622881	SNP	G	A	1/1:0,15:15:1.000:225	0/0:27,0:27:0.000:285
	chrA10	10622902	10622902	A	T	exonic	BnaA10g13100D	.	synonymous SNV	BnaA10g13100D:BnaA10g13100D.1:exon1:c.A981T:p.P327P	10622902	SNP	A	T	1/1:1,18:19:0.947:228	0/0:29,0:29:0.000:285
	chrA10	10622941	10622941	A	T	exonic	BnaA10g13100D	.	nonsynonymous SNV	BnaA10g13100D:BnaA10g13100D.1:exon1:c.A1020T:p.K340N	10622941	SNP	A	T	1/1:1,25:26:0.962:228	0/0:27,0:27:0.000:285
	chrA10	10623187	10623187	T	A	exonic	BnaA10g13100D	.	synonymous SNV	BnaA10g13100D:BnaA10g13100D.1:exon1:c.T1266A:p.P422P	10623187	SNP	T	A	1/1:0,11:11:1.000:197	0/0:23,0:23:0.000:285
	chrA10	10623277	10623277	A	G	exonic	BnaA10g13100D	.	synonymous SNV	BnaA10g13100D:BnaA10g13100D.1:exon1:c.A1356G:p.L452L	10623277	SNP	A	G	1/1:0,11:11:1.000:92	0/0:16,0:16:0.000:285
	chrA10	10623364	10623364	T	C	exonic	BnaA10g13100D	.	synonymous SNV	BnaA10g13100D:BnaA10g13100D.1:exon1:c.T1443C:p.F481F	10623364	SNP	T	C	1/1:0,18:18:1.000:225	0/0:14,0:14:0.000:285
	chrA10	10623451	10623451	T	G	exonic	BnaA10g13100D	.	synonymous SNV	BnaA10g13100D:BnaA10g13100D.1:exon1:c.T1530G:p.G510G	10623451	SNP	T	G	1/1:0,17:17:1.000:225	0/0:27,0:27:0.000:285
	chrA10	10623541	10623541	A	G	exonic	BnaA10g13100D	.	synonymous SNV	BnaA10g13100D:BnaA10g13100D.1:exon1:c.A1620G:p.G540G	10623541	SNP	A	G	1/1:0,9:9:1.000:143	0/0:34,0:34:0.000:285
	chrA10	10623570	10623570	G	C	exonic	BnaA10g13100D	.	nonsynonymous SNV	BnaA10g13100D:BnaA10g13100D.1:exon1:c.G1649C:p.G550A	10623570	SNP	G	C	1/1:0,15:15:1.000:216	0/0:33,0:33:0.000:285
	chrA10	10623631	10623631	C	T	exonic	BnaA10g13100D	.	synonymous SNV	BnaA10g13100D:BnaA10g13100D.1:exon1:c.C1710T:p.D570D	10623631	SNP	C	T	1/1:0,20:20:1.000:225	0/0:30,0:30:0.000:285
	chrA10	10624465	10624465	A	G	upstream;downstream	BnaA10g13110D;BnaA10g13100D	.	.	.	10624465	SNP	A	G	0/0:19,0:19:0.000:285	1/1:0,33:33:1.000:225
	chrA10	10624589	10624589	T	A	upstream;downstream	BnaA10g13110D;BnaA10g13100D	.	.	.	10624589	SNP	T	A	0/0:23,0:23:0.000:285	1/1:0,20:20:1.000:225
	chrA10	10624613	10624613	G	T	upstream;downstream	BnaA10g13110D;BnaA10g13100D	.	.	.	10624613	SNP	G	T	0/0:23,0:23:0.000:285	1/1:0,20:20:1.000:225
	chrA10	10624694	10624694	A	T	upstream;downstream	BnaA10g13110D;BnaA10g13100D	.	.	.	10624694	SNP	A	T	0/0:23,0:23:0.000:285	1/1:0,21:21:1.000:225
	chrA10	10624697	10624697	G	C	upstream;downstream	BnaA10g13110D;BnaA10g13100D	.	.	.	10624697	SNP	G	C	0/0:20,0:20:0.000:285	1/1:0,21:21:1.000:225
	chrA10	10624707	10624707	A	C	upstream;downstream	BnaA10g13110D;BnaA10g13100D	.	.	.	10624707	SNP	A	C	0/0:23,0:23:0.000:285	1/1:0,25:25:1.000:225
	chrA10	10624790	10624790	T	G	exonic	BnaA10g13110D	.	nonsynonymous SNV	BnaA10g13110D:BnaA10g13110D.1:exon1:c.T81G:p.S27R	10624790	SNP	T	G	0/0:30,0:30:0.000:285	1/1:0,23:23:1.000:225	AT5G60280	Plasma membrane localized receptor kinase. Binds NAD+ and induces expression of disease resistance genes.
	chrA10	10624820	10624820	T	A	exonic	BnaA10g13110D	.	nonsynonymous SNV	BnaA10g13110D:BnaA10g13110D.1:exon1:c.T111A:p.D37E	10624820	SNP	T	A	0/0:32,0:32:0.000:285	1/1:0,17:17:1.000:225
	chrA10	10624880	10624880	C	T	exonic	BnaA10g13110D	.	synonymous SNV	BnaA10g13110D:BnaA10g13110D.1:exon1:c.C171T:p.T57T	10624880	SNP	C	T	0/0:29,0:29:0.000:285	1/1:0,18:18:1.000:225
	chrA10	10624898	10624898	T	C	exonic	BnaA10g13110D	.	synonymous SNV	BnaA10g13110D:BnaA10g13110D.1:exon1:c.T189C:p.G63G	10624898	SNP	T	C	1/1:0,29:29:1.000:225	0/0:19,0:19:0.000:285
	chrA10	10624901	10624901	A	G	exonic	BnaA10g13110D	.	synonymous SNV	BnaA10g13110D:BnaA10g13110D.1:exon1:c.A192G:p.Q64Q	10624901	SNP	A	G	0/0:31,0:31:0.000:285	1/1:0,19:19:1.000:225
	chrA10	10624922	10624922	G	C	exonic	BnaA10g13110D	.	nonsynonymous SNV	BnaA10g13110D:BnaA10g13110D.1:exon1:c.G213C:p.L71F	10624922	SNP	G	C	0/0:35,0:35:0.000:285	1/1:0,17:17:1.000:220
	chrA10	10625039	10625039	T	C	exonic	BnaA10g13110D	.	synonymous SNV	BnaA10g13110D:BnaA10g13110D.1:exon1:c.T330C:p.N110N	10625039	SNP	T	C	0/0:26,0:26:0.000:285	1/1:0,16:16:1.000:225
	chrA10	10625209	10625209	T	C	exonic	BnaA10g13110D	.	nonsynonymous SNV	BnaA10g13110D:BnaA10g13110D.1:exon1:c.T500C:p.V167A	10625209	SNP	T	C	0/0:35,0:35:0.000:285	1/1:0,33:33:1.000:225
	chrA10	10625311	10625311	C	T	exonic	BnaA10g13110D	.	nonsynonymous SNV	BnaA10g13110D:BnaA10g13110D.1:exon1:c.C602T:p.T201I	10625311	SNP	C	T	0/0:24,0:24:0.000:285	1/1:0,25:25:1.000:225
	chrA10	10625330	10625330	C	A	exonic	BnaA10g13110D	.	synonymous SNV	BnaA10g13110D:BnaA10g13110D.1:exon1:c.C621A:p.L207L	10625330	SNP	C	A	0/0:24,0:24:0.000:285	1/1:0,22:22:1.000:225
	chrA10	10625417	10625417	T	C	exonic	BnaA10g13110D	.	synonymous SNV	BnaA10g13110D:BnaA10g13110D.1:exon1:c.T708C:p.V236V	10625417	SNP	T	C	0/0:27,0:27:0.000:285	1/1:0,23:23:1.000:225
	chrA10	10625789	10625789	C	T	exonic	BnaA10g13110D	.	synonymous SNV	BnaA10g13110D:BnaA10g13110D.1:exon1:c.C1080T:p.R360R	10625789	SNP	C	T	1/1:0,23:23:1.000:225	0/0:32,0:32:0.000:285
	chrA10	10625828	10625828	A	G	exonic	BnaA10g13110D	.	synonymous SNV	BnaA10g13110D:BnaA10g13110D.1:exon1:c.A1119G:p.G373G	10625828	SNP	A	G	0/0:23,0:23:0.000:285	1/1:0,30:30:1.000:225
	chrA10	10625852	10625852	G	C	exonic	BnaA10g13110D	.	synonymous SNV	BnaA10g13110D:BnaA10g13110D.1:exon1:c.G1143C:p.V381V	10625852	SNP	G	C	1/1:0,22:22:1.000:225	0/0:33,0:33:0.000:285
	chrA10	10625855	10625855	A	C	exonic	BnaA10g13110D	.	synonymous SNV	BnaA10g13110D:BnaA10g13110D.1:exon1:c.A1146C:p.A382A	10625855	SNP	A	C	1/1:0,21:21:1.000:225	0/0:30,0:30:0.000:285
	chrA10	10625918	10625918	G	A	exonic	BnaA10g13110D	.	synonymous SNV	BnaA10g13110D:BnaA10g13110D.1:exon1:c.G1209A:p.R403R	10625918	SNP	G	A	1/1:0,28:28:1.000:225	0/0:33,0:33:0.000:285
	chrA10	10625990	10625990	T	A	exonic	BnaA10g13110D	.	synonymous SNV	BnaA10g13110D:BnaA10g13110D.1:exon1:c.T1281A:p.G427G	10625990	SNP	T	A	1/1:1,33:34:0.971:228	0/0:25,0:25:0.000:285
	chrA10	10626000	10626000	T	C	exonic	BnaA10g13110D	.	nonsynonymous SNV	BnaA10g13110D:BnaA10g13110D.1:exon1:c.T1291C:p.S431P	10626000	SNP	T	C	0/0:36,0:36:0.000:285	1/1:0,21:21:1.000:225
	chrA10	10626001	10626001	C	A	exonic	BnaA10g13110D	.	stopgain	BnaA10g13110D:BnaA10g13110D.1:exon1:c.C1292A:p.S431X	10626001	SNP	C	A	0/0:37,0:37:0.000:285	1/1:0,21:21:1.000:225
	chrA10	10626116	10626116	G	C	exonic	BnaA10g13110D	.	synonymous SNV	BnaA10g13110D:BnaA10g13110D.1:exon1:c.G1407C:p.S469S	10626116	SNP	G	C	0/0:27,0:27:0.000:285	1/1:0,20:20:1.000:225
	chrA10	10626128	10626128	C	G	exonic	BnaA10g13110D	.	synonymous SNV	BnaA10g13110D:BnaA10g13110D.1:exon1:c.C1419G:p.L473L	10626128	SNP	C	G	0/0:27,0:27:0.000:285	1/1:0,22:22:1.000:225
	chrA10	10626239	10626239	T	G	exonic	BnaA10g13110D	.	synonymous SNV	BnaA10g13110D:BnaA10g13110D.1:exon1:c.T1530G:p.P510P	10626239	SNP	T	G	1/1:0,28:28:1.000:225	0/0:22,0:22:0.000:285
	chrA10	10626263	10626263	C	G	exonic	BnaA10g13110D	.	synonymous SNV	BnaA10g13110D:BnaA10g13110D.1:exon1:c.C1554G:p.S518S	10626263	SNP	C	G	1/1:0,27:27:1.000:225	0/0:26,0:26:0.000:285
	chrA10	10626563	10626563	C	G	exonic	BnaA10g13110D	.	nonsynonymous SNV	BnaA10g13110D:BnaA10g13110D.1:exon1:c.C1854G:p.D618E	10626563	SNP	C	G	1/1:0,11:11:1.000:216	0/0:23,0:23:0.000:285
	chrA10	10626566	10626566	T	C	exonic	BnaA10g13110D	.	synonymous SNV	BnaA10g13110D:BnaA10g13110D.1:exon1:c.T1857C:p.F619F	10626566	SNP	T	C	1/1:0,11:11:1.000:216	0/0:22,0:22:0.000:285
	chrA10	10626567	10626567	G	T	exonic	BnaA10g13110D	.	stopgain	BnaA10g13110D:BnaA10g13110D.1:exon1:c.G1858T:p.E620X	10626567	SNP	G	T	1/1:0,11:11:1.000:216	0/0:22,0:22:0.000:285
	chrA10	10626568	10626568	A	C	exonic	BnaA10g13110D	.	nonsynonymous SNV	BnaA10g13110D:BnaA10g13110D.1:exon1:c.A1859C:p.E620A	10626568	SNP	A	C	1/1:0,11:11:1.000:216	0/0:21,0:21:0.000:285
	chrA10	10626569	10626569	A	T	exonic	BnaA10g13110D	.	nonsynonymous SNV	BnaA10g13110D:BnaA10g13110D.1:exon1:c.A1860T:p.E620D	10626569	SNP	A	T	1/1:0,11:11:1.000:216	0/0:20,0:20:0.000:285
	chrA10	10626620	10626620	C	G	exonic	BnaA10g13110D	.	nonsynonymous SNV	BnaA10g13110D:BnaA10g13110D.1:exon1:c.C1911G:p.S637R	10626620	SNP	C	G	1/1:0,12:12:1.000:189	0/0:20,0:20:0.000:285
	chrA10	10626648	10626648	T	G	exonic	BnaA10g13110D	.	nonsynonymous SNV	BnaA10g13110D:BnaA10g13110D.1:exon1:c.T1939G:p.C647G	10626648	SNP	T	G	1/1:0,15:15:1.000:161	0/0:22,0:22:0.000:285
	chrA10	10626659	10626661	GAC	-	exonic	BnaA10g13110D	.	nonframeshift deletion	BnaA10g13110D:BnaA10g13110D.1:exon1:c.1950_1952del:p.650_651del	10626654	INDEL	GCGACGAC	GCGAC	1/1:0,15:15:1:225	0/0:25,1:26:0.038:29.9322
	chrA10	10626745	10626745	C	A	downstream	BnaA10g13110D	.	.	.	10626745	SNP	C	A	1/1:0,7:7:1.000:119	0/0:23,0:23:0.000:285
	chrA10	10626761	10626761	-	T	downstream	BnaA10g13110D	.	.	.	10626756	INDEL	ATTTTT	ATTTTTT	1/1:0,7:7:1:49.4146	0/0:23,0:23:0.000:285
	chrA10	10627254	10627254	-	TGT	downstream	BnaA10g13110D	.	.	.	10627249	INDEL	GGTTGT	GGTTGTTGT	1/1:0,7:7:1:195	0/0:22,0:22:0.000:285
	chrA10	10627287	10627287	A	G	downstream	BnaA10g13110D	.	.	.	10627287	SNP	A	G	1/1:0,8:8:1.000:133	0/0:23,0:23:0.000:285
	chrA10	10627298	10627298	C	T	downstream	BnaA10g13110D	.	.	.	10627298	SNP	C	T	1/1:0,6:6:1.000:106	0/0:23,0:23:0.000:285
	chrA10	10627304	10627304	C	T	downstream	BnaA10g13110D	.	.	.	10627304	SNP	C	T	1/1:0,10:10:1.000:140	0/0:25,0:25:0.000:285
	chrA10	10627320	10627320	G	T	downstream	BnaA10g13110D	.	.	.	10627320	SNP	G	T	1/1:0,10:10:1.000:169	0/0:25,0:25:0.000:285
	chrA10	10627331	10627331	T	A	downstream	BnaA10g13110D	.	.	.	10627331	SNP	T	A	1/1:0,10:10:1.000:191	0/0:25,0:25:0.000:285
	chrA10	10627435	10627435	C	T	downstream	BnaA10g13110D	.	.	.	10627435	SNP	C	T	1/1:0,10:10:1.000:186	0/0:30,0:30:0.000:285
	chrA10	10627463	10627463	C	A	downstream	BnaA10g13110D	.	.	.	10627463	SNP	C	A	1/1:0,7:7:1.000:165	0/0:27,0:27:0.000:285
	chrA10	10627551	10627551	-	AC	upstream;downstream	BnaA10g13120D;BnaA10g13110D	.	.	.	10627548	INDEL	CCAC	CCACAC	1/1:0,7:7:1:116	0/0:17,0:17:0.000:285
	chrA10	10627569	10627569	T	G	upstream;downstream	BnaA10g13120D;BnaA10g13110D	.	.	.	10627569	SNP	T	G	1/1:0,18:18:1.000:225	0/0:20,0:20:0.000:285
	chrA10	10627602	10627602	-	A	upstream;downstream	BnaA10g13120D;BnaA10g13110D	.	.	.	10627593	INDEL	CAAAAAAAAA	CAAAAAAAAAA	1/1:0,11:11:0.904762:36.4154	0/0:23,0:23:0.000:285
	chrA10	10627639	10627639	C	G	upstream;downstream	BnaA10g13120D;BnaA10g13110D	.	.	.	10627639	SNP	C	G	1/1:0,23:23:1.000:225	0/0:24,0:24:0.000:285
	chrA10	10627682	10627682	-	TG	upstream;downstream	BnaA10g13120D;BnaA10g13110D	.	.	.	10627680	INDEL	CTG	CTGTG	0/0:24,0:24:0.000:285	1/1:0,21:21:0.913043:225
	chrA10	10627705	10627705	G	A	upstream;downstream	BnaA10g13120D;BnaA10g13110D	.	.	.	10627705	SNP	G	A	1/1:0,26:26:1.000:225	0/0:21,0:21:0.000:285
	chrA10	10627732	10627732	G	T	upstream	BnaA10g13120D	.	.	.	10627732	SNP	G	T	0/0:22,0:22:0.000:285	1/1:0,13:13:1.000:225	AT5G60300	Encodes a legume-type lectin receptor kinase that is structurally distinct from the mammalian extracellular ATP receptors and acts as an extracellular ATP receptor in Arabidopsis. Extracellular ATP acts as a damage-associated molecular pattern in plants, and its signaling through P2K1 is important for mounting an effective defense response against various pathogenic microorganisms. It also plays …
	chrA10	10627770	10627770	T	G	upstream	BnaA10g13120D	.	.	.	10627770	SNP	T	G	1/1:0,15:15:1.000:225	0/0:17,0:17:0.000:285
	chrA10	10627885	10627885	A	C	upstream	BnaA10g13120D	.	.	.	10627885	SNP	A	C	0/0:18,0:18:0.000:285	1/1:0,16:16:1.000:225
	chrA10	10627966	10627966	T	A	upstream	BnaA10g13120D	.	.	.	10627966	INDEL	T	A	1/1:0,17:17:1.000:225	0/0:16,1:17:0.0588235:25.2966
	chrA10	10628059	10628059	G	T	upstream	BnaA10g13120D	.	.	.	10628059	SNP	G	T	0/0:26,0:26:0.000:285	1/1:0,10:10:1.000:225
	chrA10	10628071	10628071	T	-	upstream	BnaA10g13120D	.	.	.	10628064	INDEL	CTTTTTTT	CTTTTTT	0/0:23,0:23:0.000:285	1/1:0,10:10:1:66
	chrA10	10628355	10628355	G	A	upstream	BnaA10g13120D	.	.	.	10628355	SNP	G	A	1/1:0,22:22:1.000:225	0/0:19,0:19:0.000:285
	chrA10	10628408	10628408	G	A	upstream	BnaA10g13120D	.	.	.	10628408	SNP	G	A	1/1:0,22:22:1.000:225	0/0:22,0:22:0.000:285
	chrA10	10628443	10628443	T	G	upstream	BnaA10g13120D	.	.	.	10628443	SNP	T	G	1/1:0,28:28:1.000:225	0/0:21,0:21:0.000:285
	chrA10	10628740	10628740	C	G	exonic	BnaA10g13120D	.	synonymous SNV	BnaA10g13120D:BnaA10g13120D.1:exon1:c.C198G:p.A66A	10628740	SNP	C	G	1/1:0,34:34:1.000:225	0/0:32,0:32:0.000:285
	chrA10	10628883	10628883	G	C	exonic	BnaA10g13120D	.	nonsynonymous SNV	BnaA10g13120D:BnaA10g13120D.1:exon1:c.G341C:p.G114A	10628883	SNP	G	C	1/1:0,28:28:1.000:225	0/0:26,0:26:0.000:285
	chrA10	10628968	10628968	G	C	exonic	BnaA10g13120D	.	synonymous SNV	BnaA10g13120D:BnaA10g13120D.1:exon1:c.G426C:p.A142A	10628968	SNP	G	C	1/1:0,38:38:1.000:225	0/0:29,0:29:0.000:285
	chrA10	10629100	10629100	A	G	exonic	BnaA10g13120D	.	synonymous SNV	BnaA10g13120D:BnaA10g13120D.1:exon1:c.A558G:p.A186A	10629100	SNP	A	G	1/1:0,28:28:1.000:225	0/0:25,0:25:0.000:285
	chrA10	10629382	10629382	T	G	upstream;downstream	BnaA10g13130D;BnaA10g13120D	.	.	.	10629382	SNP	T	G	0/0:23,0:23:0.000:285	1/1:0,23:23:1.000:225
	chrA10	10629607	10629607	A	G	upstream;downstream	BnaA10g13130D;BnaA10g13120D	.	.	.	10629607	SNP	A	G	0/0:36,0:36:0.000:285	1/1:0,30:30:1.000:225
	chrA10	10629610	10629610	A	T	upstream;downstream	BnaA10g13130D;BnaA10g13120D	.	.	.	10629610	SNP	A	T	0/0:33,0:33:0.000:285	1/1:0,28:28:1.000:225
	chrA10	10629694	10629694	A	C	upstream;downstream	BnaA10g13130D;BnaA10g13120D	.	.	.	10629694	SNP	A	C	1/1:0,31:31:1.000:225	0/0:32,0:32:0.000:285
	chrA10	10629805	10629805	C	T	exonic	BnaA10g13130D	.	synonymous SNV	BnaA10g13130D:BnaA10g13130D.1:exon1:c.C45T:p.Y15Y	10629805	SNP	C	T	0/0:26,0:26:0.000:285	1/1:0,27:27:1.000:225	AT5G60300	Encodes a legume-type lectin receptor kinase that is structurally distinct from the mammalian extracellular ATP receptors and acts as an extracellular ATP receptor in Arabidopsis. Extracellular ATP acts as a damage-associated molecular pattern in plants, and its signaling through P2K1 is important for mounting an effective defense response against various pathogenic microorganisms. It also plays …
	chrA10	10630379	10630379	G	A	exonic	BnaA10g13130D	.	nonsynonymous SNV	BnaA10g13130D:BnaA10g13130D.1:exon1:c.G619A:p.V207M	10630379	SNP	G	A	1/1:0,18:18:1.000:225	0/0:24,0:24:0.000:285
	chrA10	10631818	10631818	A	G	intergenic	BnaA10g13130D;BnaA10g13140D	dist=1134;dist=4390	.	.	10631818	SNP	A	G	1/1:0,10:10:1.000:145	0/0:6,0:6:0.000:156
	chrA10	10635329	10635329	G	A	upstream	BnaA10g13140D	.	.	.	10635329	SNP	G	A	1/1:0,7:7:1.000:95	0/0:6,0:6:0.000:173	AT1G12290	NLR protein localized to plasma membrane. Overexpression triggers cell death. Has myristolation site at Gly2 which is required for membrane localization.
	chrA10	10635340	10635340	C	T	upstream	BnaA10g13140D	.	.	.	10635340	SNP	C	T	1/1:0,6:6:1.000:79	0/0:6,0:6:0.000:173
	chrA10	10635371	10635371	T	A	upstream	BnaA10g13140D	.	.	.	10635371	SNP	T	A	0/0:7,0:7:0.000:138	1/1:0,7:7:1.000:124
	chrA10	10635470	10635470	A	C	upstream	BnaA10g13140D	.	.	.	10635470	SNP	A	C	0/0:11,0:11:0.000:285	1/1:0,8:8:1.000:201
	chrA10	10635478	10635478	G	A	upstream	BnaA10g13140D	.	.	.	10635478	SNP	G	A	1/1:0,11:11:1.000:222	0/0:9,0:9:0.000:271
	chrA10	10635479	10635479	T	C	upstream	BnaA10g13140D	.	.	.	10635479	SNP	T	C	0/0:10,0:10:0.000:271	1/1:0,9:9:1.000:211
	chrA10	10635495	10635495	G	C	upstream	BnaA10g13140D	.	.	.	10635495	SNP	G	C	1/1:0,14:14:1.000:225	0/0:8,0:8:0.000:261
	chrA10	10635537	10635537	-	T	upstream	BnaA10g13140D	.	.	.	10635536	INDEL	CT	CTT	0/0:17,0:17:0.000:285	1/1:0,10:10:1:225
	chrA10	10635590	10635590	T	G	upstream	BnaA10g13140D	.	.	.	10635590	SNP	T	G	1/1:0,20:20:1.000:225	0/0:8,0:8:0.000:257
	chrA10	10635605	10635605	A	G	upstream	BnaA10g13140D	.	.	.	10635605	SNP	A	G	0/0:20,0:20:0.000:285	1/1:0,10:10:1.000:223
	chrA10	10635616	10635616	G	T	upstream	BnaA10g13140D	.	.	.	10635616	SNP	G	T	0/0:19,0:19:0.000:285	1/1:0,11:11:1.000:225
	chrA10	10635718	10635718	A	G	upstream	BnaA10g13140D	.	.	.	10635718	SNP	A	G	1/1:0,20:20:1.000:225	0/0:19,0:19:0.000:285
	chrA10	10635730	10635730	C	A	upstream	BnaA10g13140D	.	.	.	10635730	SNP	C	A	0/0:18,0:18:0.000:285	1/1:0,19:19:1.000:225
	chrA10	10635732	10635732	T	G	upstream	BnaA10g13140D	.	.	.	10635732	SNP	T	G	1/1:0,18:18:1.000:225	0/0:19,0:19:0.000:285
	chrA10	10635755	10635755	T	G	upstream	BnaA10g13140D	.	.	.	10635755	SNP	T	G	0/0:15,0:15:0.000:285	1/1:0,14:14:1.000:225
	chrA10	10635863	10635863	C	T	upstream	BnaA10g13140D	.	.	.	10635863	SNP	C	T	1/1:0,10:10:1.000:185	0/0:11,0:11:0.000:275
	chrA10	10635878	10635878	A	T	upstream	BnaA10g13140D	.	.	.	10635878	SNP	A	T	0/0:11,0:11:0.000:251	1/1:0,10:10:1.000:214
	chrA10	10635896	10635896	T	C	upstream	BnaA10g13140D	.	.	.	10635896	SNP	T	C	0/0:12,0:12:0.000:279	1/1:0,12:12:1.000:225
	chrA10	10635950	10635950	-	CCTAAGA	upstream	BnaA10g13140D	.	.	.	10635947	INDEL	TAGA	TAGACCTAAGA	1/1:0,20:20:0.9:225	0/0:17,0:17:0.000:285
	chrA10	10636023	10636023	-	AT	upstream	BnaA10g13140D	.	.	.	10636018	INDEL	TTATAT	TTATATAT	1/1:0,17:17:1:225	0/0:18,0:18:0.000:285
	chrA10	10636051	10636051	T	G	upstream	BnaA10g13140D	.	.	.	10636051	SNP	T	G	0/0:20,0:20:0.000:285	1/1:0,17:17:1.000:225
	chrA10	10636054	10636054	G	C	upstream	BnaA10g13140D	.	.	.	10636054	SNP	G	C	0/0:20,0:20:0.000:285	1/1:0,17:17:1.000:225
	chrA10	10636055	10636055	G	A	upstream	BnaA10g13140D	.	.	.	10636055	SNP	G	A	0/0:18,0:18:0.000:285	1/1:0,17:17:1.000:225
	chrA10	10636215	10636215	G	T	exonic	BnaA10g13140D	.	nonsynonymous SNV	BnaA10g13140D:BnaA10g13140D.1:exon1:c.G8T:p.G3V	10636215	SNP	G	T	1/1:0,20:20:1.000:225	0/0:20,0:20:0.000:285
	chrA10	10636509	10636509	A	G	exonic	BnaA10g13140D	.	nonsynonymous SNV	BnaA10g13140D:BnaA10g13140D.1:exon1:c.A302G:p.Y101C	10636509	SNP	A	G	1/1:0,19:19:1.000:225	0/0:24,0:24:0.000:285
	chrA10	10636519	10636519	G	A	exonic	BnaA10g13140D	.	synonymous SNV	BnaA10g13140D:BnaA10g13140D.1:exon1:c.G312A:p.K104K	10636519	SNP	G	A	1/1:0,22:22:1.000:225	0/0:22,0:22:0.000:285
	chrA10	10636591	10636591	T	A	exonic	BnaA10g13140D	.	nonsynonymous SNV	BnaA10g13140D:BnaA10g13140D.1:exon1:c.T384A:p.N128K	10636591	SNP	T	A	1/1:0,22:22:1.000:225	0/0:24,0:24:0.000:285
	chrA10	10636620	10636620	C	T	exonic	BnaA10g13140D	.	nonsynonymous SNV	BnaA10g13140D:BnaA10g13140D.1:exon1:c.C413T:p.A138V	10636620	SNP	C	T	0/0:23,0:23:0.000:285	1/1:0,21:21:1.000:225
	chrA10	10636699	10636699	T	G	exonic	BnaA10g13140D	.	nonsynonymous SNV	BnaA10g13140D:BnaA10g13140D.1:exon1:c.T492G:p.S164R	10636699	SNP	T	G	1/1:0,19:19:1.000:225	0/0:20,0:20:0.000:285
	chrA10	10636703	10636703	C	T	exonic	BnaA10g13140D	.	synonymous SNV	BnaA10g13140D:BnaA10g13140D.1:exon1:c.C496T:p.L166L	10636703	SNP	C	T	1/1:0,22:22:1.000:225	0/0:22,0:22:0.000:285
	chrA10	10636753	10636753	C	T	exonic	BnaA10g13140D	.	synonymous SNV	BnaA10g13140D:BnaA10g13140D.1:exon1:c.C546T:p.V182V	10636753	SNP	C	T	1/1:0,20:20:1.000:225	0/0:24,0:24:0.000:285
	chrA10	10636784	10636784	G	A	exonic	BnaA10g13140D	.	nonsynonymous SNV	BnaA10g13140D:BnaA10g13140D.1:exon1:c.G577A:p.E193K	10636784	SNP	G	A	0/0:27,0:27:0.000:285	1/1:0,27:27:1.000:225
	chrA10	10636853	10636853	A	G	exonic	BnaA10g13140D	.	nonsynonymous SNV	BnaA10g13140D:BnaA10g13140D.1:exon1:c.A646G:p.I216V	10636853	SNP	A	G	1/1:0,24:24:1.000:225	0/0:29,0:29:0.000:285
	chrA10	10636930	10636930	A	G	exonic	BnaA10g13140D	.	synonymous SNV	BnaA10g13140D:BnaA10g13140D.1:exon1:c.A723G:p.Q241Q	10636930	SNP	A	G	1/1:0,15:15:1.000:225	0/0:30,0:30:0.000:285
	chrA10	10636955	10636955	A	C	exonic	BnaA10g13140D	.	nonsynonymous SNV	BnaA10g13140D:BnaA10g13140D.1:exon1:c.A748C:p.M250L	10636955	SNP	A	C	1/1:0,16:16:1.000:225	0/0:29,0:29:0.000:285
	chrA10	10636959	10636959	A	T	exonic	BnaA10g13140D	.	nonsynonymous SNV	BnaA10g13140D:BnaA10g13140D.1:exon1:c.A752T:p.K251M	10636959	SNP	A	T	1/1:0,15:15:1.000:225	0/0:27,0:27:0.000:285
	chrA10	10637040	10637040	G	A	exonic	BnaA10g13140D	.	nonsynonymous SNV	BnaA10g13140D:BnaA10g13140D.1:exon1:c.G833A:p.R278K	10637040	SNP	G	A	1/1:0,16:16:1.000:225	0/0:33,0:33:0.000:285
	chrA10	10637369	10637369	T	C	exonic	BnaA10g13140D	.	synonymous SNV	BnaA10g13140D:BnaA10g13140D.1:exon3:c.T1032C:p.S344S	10637369	SNP	T	C	1/1:0,22:22:1.000:225	0/0:24,0:24:0.000:285
	chrA10	10637388	10637388	A	T	exonic	BnaA10g13140D	.	nonsynonymous SNV	BnaA10g13140D:BnaA10g13140D.1:exon3:c.A1051T:p.M351L	10637388	SNP	A	T	1/1:0,24:24:1.000:225	0/0:24,0:24:0.000:285
	chrA10	10637399	10637399	A	C	intronic	BnaA10g13140D	.	.	.	10637399	SNP	A	C	0/0:24,0:24:0.000:285	1/1:0,22:22:1.000:225
	chrA10	10637468	10637468	G	A	intronic	BnaA10g13140D	.	.	.	10637468	SNP	G	A	1/1:0,21:21:1.000:225	0/0:27,0:27:0.000:285
	chrA10	10637558	10637558	G	A	intronic	BnaA10g13140D	.	.	.	10637558	SNP	G	A	1/1:0,21:21:1.000:225	0/0:23,0:23:0.000:285
	chrA10	10637894	10637894	T	A	exonic	BnaA10g13140D	.	stopgain	BnaA10g13140D:BnaA10g13140D.1:exon5:c.T1250A:p.L417X	10637894	SNP	T	A	1/1:0,13:13:1.000:225	0/0:39,0:39:0.000:285
	chrA10	10637958	10637958	T	A	exonic	BnaA10g13140D	.	synonymous SNV	BnaA10g13140D:BnaA10g13140D.1:exon5:c.T1314A:p.R438R	10637958	SNP	T	A	0/0:13,0:13:0.000:285	1/1:0,40:40:1.000:225
	chrA10	10638068	10638068	A	T	exonic	BnaA10g13140D	.	nonsynonymous SNV	BnaA10g13140D:BnaA10g13140D.1:exon5:c.A1424T:p.Y475F	10638068	SNP	A	T	0/0:28,0:28:0.000:285	1/1:0,29:29:1.000:225
	chrA10	10638214	10638214	C	A	exonic	BnaA10g13140D	.	nonsynonymous SNV	BnaA10g13140D:BnaA10g13140D.1:exon5:c.C1570A:p.Q524K	10638214	SNP	C	A	1/1:0,28:28:1.000:225	0/0:26,0:26:0.000:285
	chrA10	10638261	10638261	T	C	exonic	BnaA10g13140D	.	synonymous SNV	BnaA10g13140D:BnaA10g13140D.1:exon5:c.T1617C:p.C539C	10638261	SNP	T	C	1/1:0,23:23:1.000:225	0/0:29,0:29:0.000:285
	chrA10	10638372	10638372	A	G	exonic	BnaA10g13140D	.	synonymous SNV	BnaA10g13140D:BnaA10g13140D.1:exon5:c.A1728G:p.R576R	10638372	SNP	A	G	0/0:22,0:22:0.000:285	1/1:0,30:30:1.000:225
	chrA10	10638483	10638483	G	T	exonic	BnaA10g13140D	.	nonsynonymous SNV	BnaA10g13140D:BnaA10g13140D.1:exon5:c.G1839T:p.K613N	10638483	SNP	G	T	0/0:28,0:28:0.000:285	1/1:0,21:21:1.000:225
	chrA10	10638538	10638538	-	AGAAAACGA	exonic	BnaA10g13140D	.	nonframeshift insertion	BnaA10g13140D:BnaA10g13140D.1:exon5:c.1894_1895insAGAAAACGA:p.T632delinsKKTT	10638536	INDEL	AGA	AGAAGAAAACGA	0/0:21,0:21:0.000:285	1/1:0,13:13:0.9375:225
	chrA10	10638542	10638542	G	A	exonic	BnaA10g13140D	.	nonsynonymous SNV	BnaA10g13140D:BnaA10g13140D.1:exon5:c.G1898A:p.G633D	10638542	SNP	G	A	0/0:24,0:24:0.000:285	1/1:0,19:19:1.000:176
	chrA10	10638579	10638579	A	T	exonic	BnaA10g13140D	.	nonsynonymous SNV	BnaA10g13140D:BnaA10g13140D.1:exon5:c.A1935T:p.E645D	10638579	SNP	A	T	0/0:22,0:22:0.000:285	1/1:0,26:26:1.000:225
	chrA10	10638582	10638582	G	A	exonic	BnaA10g13140D	.	synonymous SNV	BnaA10g13140D:BnaA10g13140D.1:exon5:c.G1938A:p.K646K	10638582	SNP	G	A	0/0:21,0:21:0.000:285	1/1:0,25:25:1.000:225
	chrA10	10638657	10638657	A	T	exonic	BnaA10g13140D	.	synonymous SNV	BnaA10g13140D:BnaA10g13140D.1:exon5:c.A2013T:p.L671L	10638657	SNP	A	T	1/1:0,19:19:1.000:225	0/0:29,0:29:0.000:285
	chrA10	10638731	10638731	A	G	exonic	BnaA10g13140D	.	nonsynonymous SNV	BnaA10g13140D:BnaA10g13140D.1:exon5:c.A2087G:p.D696G	10638731	SNP	A	G	0/0:19,0:19:0.000:285	1/1:0,28:28:1.000:225
	chrA10	10638927	10638927	G	A	downstream	BnaA10g13140D	.	.	.	10638927	SNP	G	A	1/1:0,13:13:1.000:225	0/0:25,0:25:0.000:285
	chrA10	10639007	10639007	A	C	downstream	BnaA10g13140D	.	.	.	10639007	SNP	A	C	1/1:0,7:7:1.000:170	0/0:28,0:28:0.000:285
	chrA10	10639008	10639008	G	A	downstream	BnaA10g13140D	.	.	.	10639008	SNP	G	A	1/1:0,7:7:1.000:170	0/0:28,0:28:0.000:285
	chrA10	10639013	10639013	C	G	downstream	BnaA10g13140D	.	.	.	10639013	SNP	C	G	1/1:0,6:6:1.000:158	0/0:29,0:29:0.000:285
	chrA10	10641463	10641463	A	G	intronic	BnaA10g13150D	.	.	.	10641463	SNP	A	G	1/1:0,6:6:1.000:107	0/0:35,0:35:0.000:285	AT5G60300	Encodes a legume-type lectin receptor kinase that is structurally distinct from the mammalian extracellular ATP receptors and acts as an extracellular ATP receptor in Arabidopsis. Extracellular ATP acts as a damage-associated molecular pattern in plants, and its signaling through P2K1 is important for mounting an effective defense response against various pathogenic microorganisms. It also plays …
	chrA10	10641538	10641538	C	G	intronic	BnaA10g13150D	.	.	.	10641538	SNP	C	G	1/1:0,16:16:1.000:185	0/0:25,0:25:0.000:285
	chrA10	10641551	10641551	C	T	intronic	BnaA10g13150D	.	.	.	10641551	SNP	C	T	0/0:17,0:17:0.000:245	1/1:0,22:22:1.000:225
	chrA10	10641569	10641569	A	C	intronic	BnaA10g13150D	.	.	.	10641569	SNP	A	C	0/0:21,0:21:0.000:268	1/1:0,28:28:1.000:225
	chrA10	10641574	10641574	G	A	intronic	BnaA10g13150D	.	.	.	10641574	SNP	G	A	0/0:22,0:22:0.000:268	1/1:0,26:26:1.000:225
	chrA10	10641584	10641584	T	C	intronic	BnaA10g13150D	.	.	.	10641584	SNP	T	C	0/0:22,0:22:0.000:269	1/1:0,28:28:1.000:225
	chrA10	10641598	10641598	G	A	intronic	BnaA10g13150D	.	.	.	10641598	SNP	G	A	0/0:21,0:21:0.000:285	1/1:0,28:28:1.000:225
	chrA10	10641603	10641603	G	A	intronic	BnaA10g13150D	.	.	.	10641603	SNP	G	A	0/0:19,0:19:0.000:285	1/1:0,27:27:1.000:225
	chrA10	10641604	10641604	A	C	intronic	BnaA10g13150D	.	.	.	10641604	SNP	A	C	0/0:19,0:19:0.000:279	1/1:0,27:27:1.000:225
	chrA10	10641611	10641611	G	T	intronic	BnaA10g13150D	.	.	.	10641611	SNP	G	T	0/0:20,0:20:0.000:285	1/1:0,29:29:1.000:225
	chrA10	10641632	10641632	G	C	intronic	BnaA10g13150D	.	.	.	10641632	SNP	G	C	0/0:19,0:19:0.000:285	1/1:0,26:26:1.000:225
	chrA10	10641649	10641649	A	G	intronic	BnaA10g13150D	.	.	.	10641649	SNP	A	G	1/1:0,18:18:1.000:225	0/0:23,0:23:0.000:285
	chrA10	10641653	10641653	T	C	intronic	BnaA10g13150D	.	.	.	10641653	SNP	T	C	0/0:19,0:19:0.000:285	1/1:0,25:25:1.000:225
	chrA10	10641663	10641663	T	G	intronic	BnaA10g13150D	.	.	.	10641663	SNP	T	G	0/0:17,0:17:0.000:285	1/1:0,25:25:1.000:225
	chrA10	10641677	10641677	G	A	intronic	BnaA10g13150D	.	.	.	10641677	SNP	G	A	0/0:19,0:19:0.000:285	1/1:0,24:24:1.000:225
	chrA10	10641686	10641686	T	C	intronic	BnaA10g13150D	.	.	.	10641686	SNP	T	C	0/0:18,0:18:0.000:285	1/1:0,25:25:1.000:225
	chrA10	10641689	10641689	G	A	intronic	BnaA10g13150D	.	.	.	10641689	SNP	G	A	0/0:19,0:19:0.000:285	1/1:0,25:25:1.000:225
	chrA10	10641707	10641707	A	G	intronic	BnaA10g13150D	.	.	.	10641707	SNP	A	G	0/0:19,0:19:0.000:285	1/1:0,23:23:1.000:225
	chrA10	10641770	10641770	G	C	intronic	BnaA10g13150D	.	.	.	10641770	SNP	G	C	1/1:0,24:24:1.000:225	0/0:23,0:23:0.000:285
	chrA10	10641810	10641810	G	T	intronic	BnaA10g13150D	.	.	.	10641810	SNP	G	T	1/1:0,24:24:1.000:225	0/0:24,0:24:0.000:285
	chrA10	10641857	10641857	T	G	intronic	BnaA10g13150D	.	.	.	10641857	SNP	T	G	1/1:0,24:24:1.000:225	0/0:22,0:22:0.000:285
	chrA10	10641869	10641869	G	A	intronic	BnaA10g13150D	.	.	.	10641869	SNP	G	A	1/1:0,21:21:1.000:225	0/0:22,0:22:0.000:285
	chrA10	10641887	10641887	G	A	intronic	BnaA10g13150D	.	.	.	10641887	SNP	G	A	1/1:0,17:17:1.000:225	0/0:18,0:18:0.000:285
	chrA10	10641893	10641893	A	G	splicing	BnaA10g13150D	BnaA10g13150D.1:exon2:c.727-2A>G	.	.	10641893	SNP	A	G	1/1:0,14:14:1.000:225	0/0:16,0:16:0.000:285
	chrA10	10641899	10641899	T	C	exonic	BnaA10g13150D	.	nonsynonymous SNV	BnaA10g13150D:BnaA10g13150D.1:exon2:c.T731C:p.L244P	10641899	SNP	T	C	0/0:18,0:18:0.000:285	1/1:0,16:16:1.000:225
	chrA10	10641902	10641902	C	T	exonic	BnaA10g13150D	.	nonsynonymous SNV	BnaA10g13150D:BnaA10g13150D.1:exon2:c.C734T:p.T245I	10641902	SNP	C	T	1/1:0,18:18:1.000:225	0/0:16,0:16:0.000:285
	chrA10	10641974	10641974	G	A	intronic	BnaA10g13150D	.	.	.	10641974	SNP	G	A	0/0:20,0:20:0.000:285	1/1:0,19:19:1.000:225
	chrA10	10641992	10641992	G	A	intronic	BnaA10g13150D	.	.	.	10641992	SNP	G	A	1/1:0,18:18:1.000:225	0/0:24,0:24:0.000:285
	chrA10	10642082	10642082	A	T	intronic	BnaA10g13150D	.	.	.	10642082	SNP	A	T	1/1:0,14:14:1.000:225	0/0:29,0:29:0.000:285
	chrA10	10642085	10642085	T	C	intronic	BnaA10g13150D	.	.	.	10642085	SNP	T	C	1/1:0,14:14:1.000:225	0/0:26,0:26:0.000:285
	chrA10	10642087	10642087	C	G	intronic	BnaA10g13150D	.	.	.	10642087	SNP	C	G	1/1:0,14:14:1.000:225	0/0:26,0:26:0.000:285
	chrA10	10642100	10642100	C	T	intronic	BnaA10g13150D	.	.	.	10642100	SNP	C	T	1/1:0,19:19:1.000:225	0/0:29,0:29:0.000:285
	chrA10	10642214	10642214	T	C	intronic	BnaA10g13150D	.	.	.	10642214	SNP	T	C	1/1:0,21:21:1.000:225	0/0:23,0:23:0.000:285
	chrA10	10642235	10642235	T	C	intronic	BnaA10g13150D	.	.	.	10642235	SNP	T	C	1/1:0,11:11:1.000:193	0/0:23,0:23:0.000:285
	chrA10	10642236	10642236	A	C	intronic	BnaA10g13150D	.	.	.	10642236	SNP	A	C	1/1:0,10:10:1.000:184	0/0:23,0:23:0.000:285
	chrA10	10642238	10642238	A	G	intronic	BnaA10g13150D	.	.	.	10642238	SNP	A	G	1/1:0,11:11:1.000:200	0/0:22,0:22:0.000:285
	chrA10	10642249	10642249	A	G	exonic	BnaA10g13150D	.	nonsynonymous SNV	BnaA10g13150D:BnaA10g13150D.1:exon3:c.A776G:p.Y259C	10642249	SNP	A	G	1/1:0,15:15:1.000:225	0/0:21,0:21:0.000:285
	chrA10	10642257	10642257	T	A	exonic	BnaA10g13150D	.	nonsynonymous SNV	BnaA10g13150D:BnaA10g13150D.1:exon3:c.T784A:p.L262I	10642257	SNP	T	A	1/1:0,14:14:1.000:225	0/0:18,0:18:0.000:285
	chrA10	10642260	10642260	C	G	exonic	BnaA10g13150D	.	nonsynonymous SNV	BnaA10g13150D:BnaA10g13150D.1:exon3:c.C787G:p.P263A	10642260	SNP	C	G	1/1:0,14:14:1.000:225	0/0:19,0:19:0.000:285
	chrA10	10642262	10642262	A	C	exonic	BnaA10g13150D	.	synonymous SNV	BnaA10g13150D:BnaA10g13150D.1:exon3:c.A789C:p.P263P	10642262	SNP	A	C	1/1:0,14:14:1.000:225	0/0:20,0:20:0.000:285
	chrA10	10642265	10642265	G	A	exonic	BnaA10g13150D	.	synonymous SNV	BnaA10g13150D:BnaA10g13150D.1:exon3:c.G792A:p.E264E	10642265	SNP	G	A	1/1:0,14:14:1.000:225	0/0:19,0:19:0.000:285
	chrA10	10642289	10642289	T	C	exonic	BnaA10g13150D	.	synonymous SNV	BnaA10g13150D:BnaA10g13150D.1:exon3:c.T816C:p.L272L	10642289	SNP	T	C	1/1:0,18:18:1.000:225	0/0:19,0:19:0.000:285
	chrA10	10642361	10642361	C	A	exonic	BnaA10g13150D	.	nonsynonymous SNV	BnaA10g13150D:BnaA10g13150D.1:exon3:c.C888A:p.N296K	10642361	SNP	C	A	1/1:0,22:22:1.000:225	0/0:31,0:31:0.000:285
	chrA10	10642373	10642373	G	C	exonic	BnaA10g13150D	.	nonsynonymous SNV	BnaA10g13150D:BnaA10g13150D.1:exon3:c.G900C:p.M300I	10642373	SNP	G	C	1/1:0,24:24:1.000:225	0/0:34,0:34:0.000:285
	chrA10	10642534	10642534	C	T	exonic	BnaA10g13150D	.	nonsynonymous SNV	BnaA10g13150D:BnaA10g13150D.1:exon3:c.C1061T:p.S354L	10642534	SNP	C	T	1/1:0,22:22:1.000:225	0/0:26,0:26:0.000:285
	chrA10	10642584	10642584	C	A	exonic	BnaA10g13150D	.	nonsynonymous SNV	BnaA10g13150D:BnaA10g13150D.1:exon3:c.C1111A:p.Q371K	10642584	SNP	C	A	1/1:0,26:26:1.000:225	0/0:26,0:26:0.000:285
	chrA10	10642612	10642612	C	G	downstream	BnaA10g13150D	.	.	.	10642612	SNP	C	G	1/1:0,26:26:1.000:225	0/0:26,0:26:0.000:285
	chrA10	10642882	10642882	C	G	downstream	BnaA10g13150D	.	.	.	10642882	SNP	C	G	1/1:0,24:24:1.000:225	0/0:19,0:19:0.000:285
	chrA10	10643235	10643235	C	G	downstream	BnaA10g13150D	.	.	.	10643235	SNP	C	G	0/0:17,0:17:0.000:285	1/1:0,14:14:1.000:225
	chrA10	10643273	10643273	G	C	downstream	BnaA10g13150D	.	.	.	10643273	SNP	G	C	1/1:0,21:21:1.000:225	0/0:13,0:13:0.000:285
	chrA10	10645488	10645488	G	T	intergenic	BnaA10g13150D;BnaA10g13160D	dist=2896;dist=13060	.	.	10645488	SNP	G	T	1/1:2,8:10:0.800:33.1375	0/0:8,0:8:0.000:120
	chrA10	10651437	10651437	C	T	intergenic	BnaA10g13150D;BnaA10g13160D	dist=8845;dist=7111	.	.	10651437	SNP	C	T	0/0:11,0:11:0.000:208	1/1:0,6:6:1.000:88
	chrA10	10651505	10651505	C	T	intergenic	BnaA10g13150D;BnaA10g13160D	dist=8913;dist=7043	.	.	10651505	SNP	C	T	0/0:14,0:14:0.000:222	1/1:0,14:14:1.000:178
	chrA10	10652108	10652108	C	T	intergenic	BnaA10g13150D;BnaA10g13160D	dist=9516;dist=6440	.	.	10652108	SNP	C	T	1/1:0,16:16:1.000:201	0/0:16,0:16:0.000:221
	chrA10	10652117	10652117	C	T	intergenic	BnaA10g13150D;BnaA10g13160D	dist=9525;dist=6431	.	.	10652117	SNP	C	T	1/1:0,15:15:1.000:209	0/0:15,0:15:0.000:220
	chrA10	10652173	10652173	C	T	intergenic	BnaA10g13150D;BnaA10g13160D	dist=9581;dist=6375	.	.	10652173	SNP	C	T	0/0:11,0:11:0.000:204	1/1:0,6:6:1.000:94
	chrA10	10655269	10655269	T	A	intergenic	BnaA10g13150D;BnaA10g13160D	dist=12677;dist=3279	.	.	10655269	SNP	T	A	1/1:0,15:15:1.000:192	0/0:13,0:13:0.000:217
	chrA10	10655275	10655275	G	A	intergenic	BnaA10g13150D;BnaA10g13160D	dist=12683;dist=3273	.	.	10655275	SNP	G	A	1/1:0,15:15:1.000:192	0/0:13,0:13:0.000:238
	chrA10	10655472	10655472	-	CATG	intergenic	BnaA10g13150D;BnaA10g13160D	dist=12880;dist=3076	.	.	10655469	INDEL	TATG	TATGCATG	1/1:0,12:12:0.923077:225	0/0:27,0:27:0.000:285
	chrA10	10655723	10655723	A	C	intergenic	BnaA10g13150D;BnaA10g13160D	dist=13131;dist=2825	.	.	10655723	SNP	A	C	1/1:0,18:18:1.000:225	0/0:29,0:29:0.000:285
	chrA10	10655978	10655978	-	A	intergenic	BnaA10g13150D;BnaA10g13160D	dist=13386;dist=2570	.	.	10655965	INDEL	CAAAAAAAAAAAAA	CAAAAAAAAAAAAAA	0/0:29,0:29:0.000:285	1/1:0,23:23:0.821429:45.4146
	chrA10	10656012	10656012	T	G	intergenic	BnaA10g13150D;BnaA10g13160D	dist=13420;dist=2536	.	.	10656012	SNP	T	G	1/1:0,31:31:1.000:225	0/0:26,0:26:0.000:285
	chrA10	10656270	10656270	C	T	intergenic	BnaA10g13150D;BnaA10g13160D	dist=13678;dist=2278	.	.	10656270	SNP	C	T	1/1:0,23:23:1.000:225	0/0:24,0:24:0.000:285
	chrA10	10656378	10656378	G	T	intergenic	BnaA10g13150D;BnaA10g13160D	dist=13786;dist=2170	.	.	10656378	SNP	G	T	1/1:0,15:15:1.000:225	0/0:21,0:21:0.000:285
	chrA10	10656552	10656552	A	C	intergenic	BnaA10g13150D;BnaA10g13160D	dist=13960;dist=1996	.	.	10656552	SNP	A	C	1/1:0,22:22:1.000:225	0/0:13,0:13:0.000:285
	chrA10	10656590	10656590	G	A	intergenic	BnaA10g13150D;BnaA10g13160D	dist=13998;dist=1958	.	.	10656590	SNP	G	A	1/1:0,18:18:1.000:225	0/0:16,0:16:0.000:285
	chrA10	10656981	10656981	T	A	intergenic	BnaA10g13150D;BnaA10g13160D	dist=14389;dist=1567	.	.	10656981	SNP	T	A	1/1:0,15:15:1.000:225	0/0:21,0:21:0.000:285
	chrA10	10657019	10657029	ATAAATAAATA	-	intergenic	BnaA10g13150D;BnaA10g13160D	dist=14427;dist=1519	.	.	10657007	INDEL	CATAAATAAATAATAAATAAATA	CATAAATAAATA	1/1:0,16:16:0.888889:225	0/0:23,0:23:0.000:285
	chrA10	10657077	10657077	A	-	intergenic	BnaA10g13150D;BnaA10g13160D	dist=14485;dist=1471	.	.	10657072	INDEL	GAAAAA	GAAAA	1/1:0,21:21:1:158	0/0:24,0:24:0.000:285
	chrA10	10657146	10657146	G	T	intergenic	BnaA10g13150D;BnaA10g13160D	dist=14554;dist=1402	.	.	10657146	SNP	G	T	1/1:0,13:13:1.000:225	0/0:25,0:25:0.000:285
	chrA10	10657479	10657520	TTTTTTTTCCTGTTACATAAAAAGTGTCATTCTACAATTGCA	-	intergenic	BnaA10g13150D;BnaA10g13160D	dist=14887;dist=1028	.	.	10657475	INDEL	AGCATTTTTTTTCCTGTTACATAAAAAGTGTCATTCTACAATTGCA	AGCA	1/1:0,7:7:0.666667:225	0/0:13,0:13:0.000:285
	chrA10	10657580	10657580	T	A	upstream	BnaA10g13160D	.	.	.	10657580	SNP	T	A	1/1:0,7:7:1.000:165	0/0:14,0:14:0.000:285	AT5G60300	Encodes a legume-type lectin receptor kinase that is structurally distinct from the mammalian extracellular ATP receptors and acts as an extracellular ATP receptor in Arabidopsis. Extracellular ATP acts as a damage-associated molecular pattern in plants, and its signaling through P2K1 is important for mounting an effective defense response against various pathogenic microorganisms. It also plays …
	chrA10	10657719	10657719	T	A	upstream	BnaA10g13160D	.	.	.	10657719	SNP	T	A	1/1:0,19:19:1.000:225	0/0:23,0:23:0.000:285
	chrA10	10657910	10657910	A	C	upstream	BnaA10g13160D	.	.	.	10657910	SNP	A	C	1/1:0,25:25:1.000:225	0/0:26,0:26:0.000:285
	chrA10	10658170	10658170	-	TATA	upstream	BnaA10g13160D	.	.	.	10658167	INDEL	CATA	CATATATA	0/0:27,0:27:0.000:285	1/1:0,26:26:0.928571:225
	chrA10	10658205	10658205	G	A	upstream	BnaA10g13160D	.	.	.	10658205	SNP	G	A	0/0:25,0:25:0.000:285	1/1:0,23:23:1.000:225
	chrA10	10658575	10658575	G	A	exonic	BnaA10g13160D	.	nonsynonymous SNV	BnaA10g13160D:BnaA10g13160D.1:exon1:c.G28A:p.V10I	10658575	SNP	G	A	1/1:0,23:23:1.000:225	0/0:38,0:38:0.000:285
	chrA10	10659952	10659952	C	T	downstream	BnaA10g13160D	.	.	.	10659952	SNP	C	T	1/1:0,22:22:1.000:225	0/0:22,0:22:0.000:285
	chrA10	10660013	10660013	-	T	downstream	BnaA10g13160D	.	.	.	10660007	INDEL	ATTTTTT	ATTTTTTT	1/1:0,19:19:1:123	0/0:21,0:21:0.000:285
	chrA10	10660156	10660156	C	T	downstream	BnaA10g13160D	.	.	.	10660156	SNP	C	T	1/1:0,26:26:1.000:225	0/0:18,0:18:0.000:285
	chrA10	10660322	10660322	-	T	downstream	BnaA10g13160D	.	.	.	10660313	INDEL	GTTTTTTTTT	GTTTTTTTTTT	0/0:9,2:11:0.153846:31.0964	1/1:1,13:14:0.882353:41.0958
	chrA10	10660359	10660359	T	-	downstream	BnaA10g13160D	.	.	.	10660353	INDEL	ATTTTTT	ATTTTT	0/0:14,0:14:0.000:285	1/1:0,14:14:0.882353:107
	chrA10	10660725	10660725	G	A	intergenic	BnaA10g13160D;BnaA10g13170D	dist=1263;dist=1310	.	.	10660725	SNP	G	A	1/1:0,23:23:1.000:225	0/0:21,0:21:0.000:285
	chrA10	10660786	10660786	C	T	intergenic	BnaA10g13160D;BnaA10g13170D	dist=1324;dist=1249	.	.	10660786	SNP	C	T	1/1:0,24:24:1.000:225	0/0:19,0:19:0.000:285
	chrA10	10660820	10660820	C	T	intergenic	BnaA10g13160D;BnaA10g13170D	dist=1358;dist=1215	.	.	10660820	SNP	C	T	1/1:0,26:26:1.000:225	0/0:22,0:22:0.000:285
	chrA10	10660864	10660864	A	G	intergenic	BnaA10g13160D;BnaA10g13170D	dist=1402;dist=1171	.	.	10660864	SNP	A	G	1/1:0,21:21:1.000:225	0/0:18,0:18:0.000:285
	chrA10	10660866	10660866	G	A	intergenic	BnaA10g13160D;BnaA10g13170D	dist=1404;dist=1169	.	.	10660866	SNP	G	A	1/1:0,20:20:1.000:225	0/0:18,0:18:0.000:285
	chrA10	10660911	10660911	G	T	intergenic	BnaA10g13160D;BnaA10g13170D	dist=1449;dist=1124	.	.	10660911	SNP	G	T	1/1:0,19:19:1.000:225	0/0:22,0:22:0.000:285
	chrA10	10660977	10660977	T	C	intergenic	BnaA10g13160D;BnaA10g13170D	dist=1515;dist=1058	.	.	10660977	SNP	T	C	0/0:15,0:15:0.000:285	1/1:0,25:25:1.000:225
	chrA10	10660994	10660994	A	G	intergenic	BnaA10g13160D;BnaA10g13170D	dist=1532;dist=1041	.	.	10660994	SNP	A	G	1/1:0,16:16:1.000:225	0/0:27,0:27:0.000:285
	chrA10	10661060	10661060	-	T	upstream	BnaA10g13170D	.	.	.	10661056	INDEL	CTTTT	CTTTTT	1/1:0,18:18:0.894737:194	0/0:26,0:26:0.000:285	AT5G60300	Encodes a legume-type lectin receptor kinase that is structurally distinct from the mammalian extracellular ATP receptors and acts as an extracellular ATP receptor in Arabidopsis. Extracellular ATP acts as a damage-associated molecular pattern in plants, and its signaling through P2K1 is important for mounting an effective defense response against various pathogenic microorganisms. It also plays …
	chrA10	10661139	10661139	-	A	upstream	BnaA10g13170D	.	.	.	10661132	INDEL	CAAAAAAA	CAAAAAAAA	0/0:17,0:17:0.000:285	1/1:0,25:25:0.961538:100
	chrA10	10661207	10661209	GAA	-	upstream	BnaA10g13170D	.	.	.	10661204	INDEL	AAAGAA	AAA	1/1:0,13:13:1:225	0/0:21,0:21:0.000:285
	chrA10	10661627	10661627	G	A	upstream	BnaA10g13170D	.	.	.	10661627	SNP	G	A	1/1:0,13:13:1.000:225	0/0:21,0:21:0.000:285
	chrA10	10661670	10661670	C	A	upstream	BnaA10g13170D	.	.	.	10661670	SNP	C	A	1/1:0,12:12:1.000:225	0/0:19,0:19:0.000:285
	chrA10	10662004	10662004	A	G	upstream	BnaA10g13170D	.	.	.	10662004	SNP	A	G	1/1:0,16:16:1.000:166	0/0:21,0:21:0.000:285
	chrA10	10662015	10662015	-	CT	upstream	BnaA10g13170D	.	.	.	10662005	INDEL	ACTCTCTCTCT	ACTCTCTCTCTCT	1/1:0,16:16:0.842105:225	0/0:22,0:22:0.000:285
	chrA10	10662023	10662023	T	C	upstream	BnaA10g13170D	.	.	.	10662023	SNP	T	C	1/1:0,17:17:1.000:225	0/0:21,0:21:0.000:285
	chrA10	10662079	10662079	-	GAT	exonic	BnaA10g13170D	.	nonframeshift insertion	BnaA10g13170D:BnaA10g13170D.1:exon1:c.45_46insGAT:p.H15delinsHD	10662077	INDEL	CAT	CATGAT	0/0:21,0:21:0.000:285	1/1:0,19:19:0.791667:225
	chrA10	10662270	10662270	T	C	exonic	BnaA10g13170D	.	nonsynonymous SNV	BnaA10g13170D:BnaA10g13170D.1:exon1:c.T236C:p.V79A	10662270	SNP	T	C	1/1:0,19:19:1.000:225	0/0:30,0:30:0.000:285
	chrA10	10662515	10662515	C	A	exonic	BnaA10g13170D	.	nonsynonymous SNV	BnaA10g13170D:BnaA10g13170D.1:exon1:c.C481A:p.L161I	10662515	SNP	C	A	1/1:0,26:26:1.000:225	0/0:33,0:33:0.000:285
	chrA10	10662628	10662628	G	T	exonic	BnaA10g13170D	.	synonymous SNV	BnaA10g13170D:BnaA10g13170D.1:exon1:c.G594T:p.T198T	10662628	SNP	G	T	1/1:0,26:26:1.000:225	0/0:28,0:28:0.000:285
	chrA10	10662646	10662646	C	T	exonic	BnaA10g13170D	.	synonymous SNV	BnaA10g13170D:BnaA10g13170D.1:exon1:c.C612T:p.I204I	10662646	SNP	C	T	1/1:0,27:27:1.000:225	0/0:31,0:31:0.000:285
	chrA10	10662653	10662653	G	C	exonic	BnaA10g13170D	.	nonsynonymous SNV	BnaA10g13170D:BnaA10g13170D.1:exon1:c.G619C:p.V207L	10662653	SNP	G	C	1/1:0,26:26:1.000:225	0/0:33,0:33:0.000:285
	chrA10	10662657	10662657	A	C	exonic	BnaA10g13170D	.	nonsynonymous SNV	BnaA10g13170D:BnaA10g13170D.1:exon1:c.A623C:p.K208T	10662657	SNP	A	C	1/1:0,26:26:1.000:225	0/0:32,0:32:0.000:285
	chrA10	10662722	10662722	A	G	exonic	BnaA10g13170D	.	nonsynonymous SNV	BnaA10g13170D:BnaA10g13170D.1:exon1:c.A688G:p.R230G	10662722	SNP	A	G	1/1:0,24:24:1.000:225	0/0:29,0:29:0.000:285
	chrA10	10662726	10662726	A	C	exonic	BnaA10g13170D	.	nonsynonymous SNV	BnaA10g13170D:BnaA10g13170D.1:exon1:c.A692C:p.K231T	10662726	SNP	A	C	1/1:0,24:24:1.000:225	0/0:29,0:29:0.000:285
	chrA10	10662727	10662727	G	A	exonic	BnaA10g13170D	.	synonymous SNV	BnaA10g13170D:BnaA10g13170D.1:exon1:c.G693A:p.K231K	10662727	SNP	G	A	1/1:0,24:24:1.000:225	0/0:29,0:29:0.000:285
	chrA10	10662737	10662737	T	G	exonic	BnaA10g13170D	.	nonsynonymous SNV	BnaA10g13170D:BnaA10g13170D.1:exon1:c.T703G:p.F235V	10662737	SNP	T	G	1/1:0,28:28:1.000:225	0/0:30,0:30:0.000:285
	chrA10	10662766	10662766	A	G	exonic	BnaA10g13170D	.	synonymous SNV	BnaA10g13170D:BnaA10g13170D.1:exon1:c.A732G:p.A244A	10662766	SNP	A	G	1/1:0,26:26:1.000:225	0/0:29,0:29:0.000:285
	chrA10	10662799	10662799	C	T	exonic	BnaA10g13170D	.	synonymous SNV	BnaA10g13170D:BnaA10g13170D.1:exon1:c.C765T:p.F255F	10662799	SNP	C	T	1/1:0,27:27:1.000:225	0/0:31,0:31:0.000:285
	chrA10	10662802	10662802	T	C	exonic	BnaA10g13170D	.	synonymous SNV	BnaA10g13170D:BnaA10g13170D.1:exon1:c.T768C:p.S256S	10662802	SNP	T	C	1/1:0,28:28:1.000:225	0/0:28,0:28:0.000:285
	chrA10	10662808	10662808	A	C	exonic	BnaA10g13170D	.	nonsynonymous SNV	BnaA10g13170D:BnaA10g13170D.1:exon1:c.A774C:p.R258S	10662808	SNP	A	C	1/1:0,27:27:1.000:225	0/0:29,0:29:0.000:285
	chrA10	10662871	10662871	T	A	exonic	BnaA10g13170D	.	synonymous SNV	BnaA10g13170D:BnaA10g13170D.1:exon1:c.T837A:p.P279P	10662871	SNP	T	A	1/1:0,22:22:1.000:225	0/0:24,0:24:0.000:285
	chrA10	10662965	10662965	-	TATT	downstream	BnaA10g13170D	.	.	.	10662964	INDEL	GT	GTTATT	1/1:0,7:7:1:225	0/0:28,0:28:0.000:285
	chrA10	10662999	10662999	-	GAGA	downstream	BnaA10g13170D	.	.	.	10662995	INDEL	TGAGA	TGAGAGAGA	1/1:0,8:8:0.846154:225	0/0:28,0:28:0.000:285
	chrA10	10663012	10663012	A	C	downstream	BnaA10g13170D	.	.	.	10663012	SNP	A	C	1/1:0,37:37:1.000:225	0/0:29,0:29:0.000:285
	chrA10	10663021	10663021	T	A	downstream	BnaA10g13170D	.	.	.	10663021	SNP	T	A	1/1:0,35:35:1.000:225	0/0:31,0:31:0.000:285
	chrA10	10663058	10663058	C	G	downstream	BnaA10g13170D	.	.	.	10663058	SNP	C	G	1/1:0,23:23:1.000:225	0/0:31,0:31:0.000:285
	chrA10	10663070	10663070	A	-	downstream	BnaA10g13170D	.	.	.	10663068	INDEL	CAA	CA	1/1:0,12:12:0.923077:94	0/0:30,0:30:0.000:285
	chrA10	10663074	10663074	T	A	downstream	BnaA10g13170D	.	.	.	10663074	SNP	T	A	1/1:0,21:21:1.000:225	0/0:31,0:31:0.000:285
	chrA10	10663095	10663095	G	A	downstream	BnaA10g13170D	.	.	.	10663095	SNP	G	A	1/1:0,18:18:1.000:225	0/0:30,0:30:0.000:285
	chrA10	10663147	10663147	A	G	downstream	BnaA10g13170D	.	.	.	10663147	SNP	A	G	1/1:0,16:16:1.000:225	0/0:28,0:28:0.000:285
	chrA10	10663166	10663166	T	C	downstream	BnaA10g13170D	.	.	.	10663166	SNP	T	C	1/1:0,16:16:1.000:225	0/0:23,0:23:0.000:285
	chrA10	10663296	10663296	A	G	downstream	BnaA10g13170D	.	.	.	10663296	SNP	A	G	1/1:0,14:14:1.000:225	0/0:23,0:23:0.000:285
	chrA10	10663315	10663315	T	A	upstream;downstream	BnaA10g13180D;BnaA10g13170D	.	.	.	10663315	SNP	T	A	1/1:0,12:12:1.000:225	0/0:25,0:25:0.000:285
	chrA10	10663338	10663338	C	T	upstream;downstream	BnaA10g13180D;BnaA10g13170D	.	.	.	10663338	SNP	C	T	1/1:0,11:11:1.000:225	0/0:23,0:23:0.000:285
	chrA10	10663372	10663372	A	G	upstream;downstream	BnaA10g13180D;BnaA10g13170D	.	.	.	10663372	SNP	A	G	1/1:0,10:10:1.000:225	0/0:25,0:25:0.000:285
	chrA10	10663407	10663407	T	A	upstream;downstream	BnaA10g13180D;BnaA10g13170D	.	.	.	10663407	SNP	T	A	1/1:0,7:7:1.000:175	0/0:22,0:22:0.000:285
	chrA10	10663492	10663492	C	T	upstream;downstream	BnaA10g13180D;BnaA10g13170D	.	.	.	10663492	SNP	C	T	1/1:0,10:10:1.000:152	0/0:25,0:25:0.000:285
	chrA10	10663516	10663516	T	A	upstream;downstream	BnaA10g13180D;BnaA10g13170D	.	.	.	10663516	SNP	T	A	1/1:0,12:12:1.000:225	0/0:25,0:25:0.000:285
	chrA10	10663519	10663519	C	G	upstream;downstream	BnaA10g13180D;BnaA10g13170D	.	.	.	10663519	SNP	C	G	1/1:0,11:11:1.000:225	0/0:25,0:25:0.000:285
	chrA10	10663580	10663580	A	G	upstream;downstream	BnaA10g13180D;BnaA10g13170D	.	.	.	10663580	SNP	A	G	1/1:0,18:18:1.000:225	0/0:25,0:25:0.000:285
	chrA10	10663590	10663590	A	T	upstream;downstream	BnaA10g13180D;BnaA10g13170D	.	.	.	10663590	SNP	A	T	1/1:0,18:18:1.000:225	0/0:24,0:24:0.000:285
	chrA10	10663624	10663624	A	G	upstream;downstream	BnaA10g13180D;BnaA10g13170D	.	.	.	10663624	SNP	A	G	1/1:0,18:18:1.000:225	0/0:27,0:27:0.000:285
	chrA10	10663639	10663639	G	C	upstream;downstream	BnaA10g13180D;BnaA10g13170D	.	.	.	10663639	SNP	G	C	1/1:0,17:17:1.000:225	0/0:27,0:27:0.000:285
	chrA10	10663643	10663643	G	T	upstream;downstream	BnaA10g13180D;BnaA10g13170D	.	.	.	10663643	SNP	G	T	1/1:0,18:18:1.000:225	0/0:28,0:28:0.000:285
	chrA10	10663647	10663647	C	T	upstream;downstream	BnaA10g13180D;BnaA10g13170D	.	.	.	10663647	SNP	C	T	1/1:0,17:17:1.000:225	0/0:27,0:27:0.000:285
	chrA10	10663688	10663688	T	C	upstream;downstream	BnaA10g13180D;BnaA10g13170D	.	.	.	10663688	SNP	T	C	1/1:0,19:19:1.000:225	0/0:29,0:29:0.000:285
	chrA10	10663693	10663693	T	C	upstream;downstream	BnaA10g13180D;BnaA10g13170D	.	.	.	10663693	SNP	T	C	1/1:0,17:17:1.000:225	0/0:30,0:30:0.000:285
	chrA10	10663721	10663721	C	T	upstream;downstream	BnaA10g13180D;BnaA10g13170D	.	.	.	10663721	SNP	C	T	1/1:0,16:16:1.000:225	0/0:25,0:25:0.000:285
	chrA10	10663756	10663756	G	A	upstream;downstream	BnaA10g13180D;BnaA10g13170D	.	.	.	10663756	SNP	G	A	1/1:0,14:14:1.000:225	0/0:21,0:21:0.000:285
	chrA10	10663764	10663764	A	G	upstream;downstream	BnaA10g13180D;BnaA10g13170D	.	.	.	10663764	SNP	A	G	1/1:0,13:13:1.000:225	0/0:20,0:20:0.000:285
	chrA10	10663772	10663772	A	T	upstream;downstream	BnaA10g13180D;BnaA10g13170D	.	.	.	10663772	SNP	A	T	1/1:0,12:12:1.000:225	0/0:22,0:22:0.000:285
	chrA10	10663804	10663804	G	A	upstream;downstream	BnaA10g13180D;BnaA10g13170D	.	.	.	10663804	SNP	G	A	1/1:0,10:10:1.000:213	0/0:27,0:27:0.000:285
	chrA10	10663809	10663809	G	T	upstream;downstream	BnaA10g13180D;BnaA10g13170D	.	.	.	10663809	SNP	G	T	1/1:0,9:9:1.000:197	0/0:27,0:27:0.000:285
	chrA10	10663812	10663812	A	G	upstream;downstream	BnaA10g13180D;BnaA10g13170D	.	.	.	10663812	SNP	A	G	1/1:0,9:9:1.000:197	0/0:26,0:26:0.000:285
	chrA10	10663814	10663814	A	G	upstream;downstream	BnaA10g13180D;BnaA10g13170D	.	.	.	10663814	SNP	A	G	1/1:0,9:9:1.000:187	0/0:25,0:25:0.000:285
	chrA10	10663815	10663815	C	G	upstream;downstream	BnaA10g13180D;BnaA10g13170D	.	.	.	10663815	SNP	C	G	1/1:0,9:9:1.000:190	0/0:26,0:26:0.000:285
	chrA10	10663839	10663839	A	C	upstream;downstream	BnaA10g13180D;BnaA10g13170D	.	.	.	10663839	SNP	A	C	1/1:0,16:16:1.000:225	0/0:23,0:23:0.000:285
	chrA10	10663846	10663846	-	A	upstream;downstream	BnaA10g13180D;BnaA10g13170D	.	.	.	10663842	INDEL	CAAAA	CAAAAA	1/1:0,11:11:0.954545:147	0/0:24,0:24:0.000:285
	chrA10	10663903	10663903	T	A	upstream;downstream	BnaA10g13180D;BnaA10g13170D	.	.	.	10663903	SNP	T	A	1/1:0,23:23:1.000:225	0/0:28,0:28:0.000:285
	chrA10	10663906	10663906	A	T	upstream;downstream	BnaA10g13180D;BnaA10g13170D	.	.	.	10663906	SNP	A	T	1/1:0,24:24:1.000:225	0/0:28,0:28:0.000:285
	chrA10	10663935	10663935	G	A	upstream;downstream	BnaA10g13180D;BnaA10g13170D	.	.	.	10663935	SNP	G	A	1/1:0,14:14:1.000:208	0/0:31,0:31:0.000:285
	chrA10	10664288	10664288	G	T	upstream	BnaA10g13180D	.	.	.	10664288	SNP	G	T	1/1:0,19:19:1.000:225	0/0:15,0:15:0.000:285	AT5G60310	Concanavalin A-like lectin protein kinase family protein;(source:Araport11)
	chrA10	10664402	10664402	T	C	exonic	BnaA10g13180D	.	synonymous SNV	BnaA10g13180D:BnaA10g13180D.1:exon1:c.T96C:p.F32F	10664402	SNP	T	C	1/1:0,20:20:1.000:225	0/0:28,0:28:0.000:285
	chrA10	10664407	10664407	A	T	exonic	BnaA10g13180D	.	nonsynonymous SNV	BnaA10g13180D:BnaA10g13180D.1:exon1:c.A101T:p.K34M	10664407	SNP	A	T	1/1:0,20:20:1.000:225	0/0:27,0:27:0.000:285
	chrA10	10664438	10664438	T	A	exonic	BnaA10g13180D	.	synonymous SNV	BnaA10g13180D:BnaA10g13180D.1:exon1:c.T132A:p.A44A	10664438	SNP	T	A	1/1:0,21:21:1.000:225	0/0:34,0:34:0.000:285
	chrA10	10664642	10664642	A	C	exonic	BnaA10g13180D	.	synonymous SNV	BnaA10g13180D:BnaA10g13180D.1:exon1:c.A336C:p.S112S	10664642	SNP	A	C	1/1:0,25:25:1.000:225	0/0:34,0:34:0.000:285
	chrA10	10664645	10664645	T	C	exonic	BnaA10g13180D	.	synonymous SNV	BnaA10g13180D:BnaA10g13180D.1:exon1:c.T339C:p.H113H	10664645	SNP	T	C	1/1:0,25:25:1.000:225	0/0:30,0:30:0.000:285
	chrA10	10664648	10664648	A	G	exonic	BnaA10g13180D	.	synonymous SNV	BnaA10g13180D:BnaA10g13180D.1:exon1:c.A342G:p.A114A	10664648	SNP	A	G	1/1:0,26:26:1.000:225	0/0:30,0:30:0.000:285
	chrA10	10664657	10664657	C	T	exonic	BnaA10g13180D	.	synonymous SNV	BnaA10g13180D:BnaA10g13180D.1:exon1:c.C351T:p.T117T	10664657	SNP	C	T	1/1:0,25:25:1.000:225	0/0:32,0:32:0.000:285
	chrA10	10664660	10664660	G	A	exonic	BnaA10g13180D	.	synonymous SNV	BnaA10g13180D:BnaA10g13180D.1:exon1:c.G354A:p.R118R	10664660	SNP	G	A	1/1:0,25:25:1.000:225	0/0:31,0:31:0.000:285
	chrA10	10664675	10664675	C	T	exonic	BnaA10g13180D	.	synonymous SNV	BnaA10g13180D:BnaA10g13180D.1:exon1:c.C369T:p.F123F	10664675	SNP	C	T	1/1:0,23:23:1.000:225	0/0:36,0:36:0.000:285
	chrA10	10664684	10664684	C	G	exonic	BnaA10g13180D	.	synonymous SNV	BnaA10g13180D:BnaA10g13180D.1:exon1:c.C378G:p.S126S	10664684	SNP	C	G	1/1:0,22:22:1.000:225	0/0:40,0:40:0.000:285
	chrA10	10664695	10664695	T	A	exonic	BnaA10g13180D	.	nonsynonymous SNV	BnaA10g13180D:BnaA10g13180D.1:exon1:c.T389A:p.F130Y	10664695	SNP	T	A	1/1:0,20:20:1.000:225	0/0:42,0:42:0.000:285
	chrA10	10664768	10664768	C	T	exonic	BnaA10g13180D	.	synonymous SNV	BnaA10g13180D:BnaA10g13180D.1:exon1:c.C462T:p.N154N	10664768	SNP	C	T	1/1:0,19:19:1.000:225	0/0:36,0:36:0.000:285
	chrA10	10664798	10664798	T	C	exonic	BnaA10g13180D	.	synonymous SNV	BnaA10g13180D:BnaA10g13180D.1:exon1:c.T492C:p.L164L	10664798	SNP	T	C	1/1:0,19:19:1.000:225	0/0:44,0:44:0.000:285
	chrA10	10665274	10665274	G	T	exonic	BnaA10g13180D	.	nonsynonymous SNV	BnaA10g13180D:BnaA10g13180D.1:exon1:c.G968T:p.W323L	10665274	SNP	G	T	1/1:0,19:19:1.000:225	0/0:23,0:23:0.000:285
	chrA10	10665293	10665293	A	G	exonic	BnaA10g13180D	.	synonymous SNV	BnaA10g13180D:BnaA10g13180D.1:exon1:c.A987G:p.A329A	10665293	SNP	A	G	1/1:0,17:17:1.000:225	0/0:21,0:21:0.000:285
	chrA10	10665296	10665296	T	C	exonic	BnaA10g13180D	.	synonymous SNV	BnaA10g13180D:BnaA10g13180D.1:exon1:c.T990C:p.H330H	10665296	SNP	T	C	1/1:0,17:17:1.000:225	0/0:21,0:21:0.000:285
	chrA10	10665329	10665329	A	T	exonic	BnaA10g13180D	.	synonymous SNV	BnaA10g13180D:BnaA10g13180D.1:exon1:c.A1023T:p.T341T	10665329	SNP	A	T	1/1:0,23:23:1.000:225	0/0:23,0:23:0.000:285
	chrA10	10665350	10665350	G	T	exonic	BnaA10g13180D	.	synonymous SNV	BnaA10g13180D:BnaA10g13180D.1:exon1:c.G1044T:p.G348G	10665350	SNP	G	T	1/1:0,28:28:1.000:225	0/0:25,0:25:0.000:285
	chrA10	10665356	10665356	T	A	exonic	BnaA10g13180D	.	synonymous SNV	BnaA10g13180D:BnaA10g13180D.1:exon1:c.T1050A:p.L350L	10665356	SNP	T	A	1/1:0,30:30:1.000:225	0/0:25,0:25:0.000:285
	chrA10	10665374	10665374	A	T	exonic	BnaA10g13180D	.	synonymous SNV	BnaA10g13180D:BnaA10g13180D.1:exon1:c.A1068T:p.G356G	10665374	SNP	A	T	1/1:0,27:27:1.000:225	0/0:26,0:26:0.000:285
	chrA10	10665385	10665385	A	G	exonic	BnaA10g13180D	.	nonsynonymous SNV	BnaA10g13180D:BnaA10g13180D.1:exon1:c.A1079G:p.K360R	10665385	SNP	A	G	0/0:29,0:29:0.000:285	1/1:0,28:28:1.000:225
	chrA10	10665536	10665536	A	G	exonic	BnaA10g13180D	.	synonymous SNV	BnaA10g13180D:BnaA10g13180D.1:exon1:c.A1230G:p.K410K	10665536	SNP	A	G	0/0:20,0:20:0.000:285	1/1:0,27:27:1.000:225
	chrA10	10665749	10665749	T	C	exonic	BnaA10g13180D	.	synonymous SNV	BnaA10g13180D:BnaA10g13180D.1:exon1:c.T1443C:p.N481N	10665749	SNP	T	C	0/0:19,0:19:0.000:285	1/1:0,23:23:1.000:225
	chrA10	10665770	10665770	T	C	exonic	BnaA10g13180D	.	synonymous SNV	BnaA10g13180D:BnaA10g13180D.1:exon1:c.T1464C:p.G488G	10665770	SNP	T	C	0/0:22,0:22:0.000:285	1/1:0,23:23:1.000:225
	chrA10	10665824	10665824	G	A	exonic	BnaA10g13180D	.	synonymous SNV	BnaA10g13180D:BnaA10g13180D.1:exon1:c.G1518A:p.G506G	10665824	SNP	G	A	0/0:20,0:20:0.000:285	1/1:0,22:22:1.000:225
	chrA10	10665911	10665911	A	G	exonic	BnaA10g13180D	.	synonymous SNV	BnaA10g13180D:BnaA10g13180D.1:exon1:c.A1605G:p.E535E	10665911	SNP	A	G	0/0:24,0:24:0.000:285	1/1:0,20:20:1.000:225
	chrA10	10665914	10665914	G	A	exonic	BnaA10g13180D	.	synonymous SNV	BnaA10g13180D:BnaA10g13180D.1:exon1:c.G1608A:p.V536V	10665914	SNP	G	A	0/0:24,0:24:0.000:285	1/1:0,18:18:1.000:225
	chrA10	10665947	10665947	G	A	exonic	BnaA10g13180D	.	synonymous SNV	BnaA10g13180D:BnaA10g13180D.1:exon1:c.G1641A:p.L547L	10665947	SNP	G	A	0/0:27,0:27:0.000:285	1/1:0,27:27:1.000:225
	chrA10	10665988	10665988	G	C	intronic	BnaA10g13180D	.	.	.	10665988	SNP	G	C	0/0:25,0:25:0.000:285	1/1:0,32:32:1.000:225
	chrA10	10666005	10666005	T	C	intronic	BnaA10g13180D	.	.	.	10666005	SNP	T	C	0/0:24,0:24:0.000:285	1/1:0,34:34:1.000:225
	chrA10	10666109	10666109	T	G	exonic	BnaA10g13180D	.	synonymous SNV	BnaA10g13180D:BnaA10g13180D.1:exon2:c.T1695G:p.S565S	10666109	SNP	T	G	0/0:17,0:17:0.000:285	1/1:0,12:12:1.000:225
	chrA10	10666115	10666115	A	T	exonic	BnaA10g13180D	.	synonymous SNV	BnaA10g13180D:BnaA10g13180D.1:exon2:c.A1701T:p.P567P	10666115	SNP	A	T	0/0:15,0:15:0.000:285	1/1:0,11:11:1.000:225
	chrA10	10666136	10666136	G	A	exonic	BnaA10g13180D	.	synonymous SNV	BnaA10g13180D:BnaA10g13180D.1:exon2:c.G1722A:p.L574L	10666136	SNP	G	A	0/0:21,0:21:0.000:285	1/1:0,8:8:1.000:121
	chrA10	10666140	10666140	C	T	exonic	BnaA10g13180D	.	synonymous SNV	BnaA10g13180D:BnaA10g13180D.1:exon2:c.C1726T:p.L576L	10666140	SNP	C	T	0/0:22,0:22:0.000:285	1/1:0,8:8:1.000:130
	chrA10	10666184	10666184	A	G	exonic	BnaA10g13180D	.	synonymous SNV	BnaA10g13180D:BnaA10g13180D.1:exon2:c.A1770G:p.V590V	10666184	SNP	A	G	0/0:25,0:25:0.000:285	1/1:0,9:9:1.000:168
	chrA10	10666188	10666188	T	G	exonic	BnaA10g13180D	.	nonsynonymous SNV	BnaA10g13180D:BnaA10g13180D.1:exon2:c.T1774G:p.L592V	10666188	SNP	T	G	0/0:26,0:26:0.000:285	1/1:0,9:9:1.000:168
	chrA10	10666190	10666190	A	T	exonic	BnaA10g13180D	.	nonsynonymous SNV	BnaA10g13180D:BnaA10g13180D.1:exon2:c.A1776T:p.L592F	10666190	SNP	A	T	0/0:25,0:25:0.000:285	1/1:0,9:9:1.000:168
	chrA10	10666193	10666193	C	T	exonic	BnaA10g13180D	.	synonymous SNV	BnaA10g13180D:BnaA10g13180D.1:exon2:c.C1779T:p.S593S	10666193	SNP	C	T	0/0:25,0:25:0.000:285	1/1:0,8:8:1.000:144
	chrA10	10666223	10666223	A	C	exonic	BnaA10g13180D	.	synonymous SNV	BnaA10g13180D:BnaA10g13180D.1:exon2:c.A1809C:p.A603A	10666223	SNP	A	C	0/0:27,0:27:0.000:285	1/1:0,18:18:1.000:225
	chrA10	10666231	10666231	-	T	exonic	BnaA10g13180D	.	frameshift insertion	BnaA10g13180D:BnaA10g13180D.1:exon2:c.1817dupT:p.V606fs	10666230	INDEL	GT	GTT	1/1:0,28:28:0.965517:225	0/0:19,0:19:0.000:285
	chrA10	10666261	10666261	G	A	exonic	BnaA10g13180D	.	nonsynonymous SNV	BnaA10g13180D:BnaA10g13180D.1:exon2:c.G1847A:p.S616N	10666261	SNP	G	A	0/0:27,0:27:0.000:285	1/1:0,20:20:1.000:225
	chrA10	10666318	10666318	T	C	downstream	BnaA10g13180D;BnaA10g13190D	.	.	.	10666318	SNP	T	C	0/0:23,0:23:0.000:285	1/1:0,15:15:1.000:225
	chrA10	10667078	10667078	G	A	exonic	BnaA10g13190D	.	nonsynonymous SNV	BnaA10g13190D:BnaA10g13190D.1:exon7:c.C1025T:p.P342L	10667078	SNP	G	A	0/0:31,0:31:0.000:285	1/1:0,14:14:1.000:225	AT5G60335	Encodes the mitochondria-localized 3-hydroxyacyl-acyl carrier protein (ACP) dehydratase (mtHD) component of the mitochondrial fatty acid synthase (mtFAS) system. It catalyzes the third of the four iterative reactions that constitute the mtFAS cycle. Additionally, it supports the assembly of lipid A-like molecules and has an unexpected function in maintaining the morphology of chloroplastic starch…
	chrA10	10667141	10667141	G	A	intronic	BnaA10g13190D	.	.	.	10667141	SNP	G	A	1/1:0,21:21:1.000:225	0/0:19,0:19:0.000:285
	chrA10	10667449	10667449	C	T	intronic	BnaA10g13190D	.	.	.	10667449	SNP	C	T	0/0:24,0:24:0.000:285	1/1:0,19:19:1.000:225
	chrA10	10667452	10667452	T	G	intronic	BnaA10g13190D	.	.	.	10667452	SNP	T	G	0/0:23,0:23:0.000:285	1/1:0,19:19:1.000:225
	chrA10	10667454	10667454	T	C	intronic	BnaA10g13190D	.	.	.	10667454	SNP	T	C	0/0:22,0:22:0.000:285	1/1:0,19:19:1.000:225
	chrA10	10667497	10667497	A	-	intronic	BnaA10g13190D	.	.	.	10667489	INDEL	TAAAAAAAA	TAAAAAAA	0/0:22,0:22:0.000:285	1/1:0,23:23:0.961538:70
	chrA10	10667614	10667614	T	G	intronic	BnaA10g13190D	.	.	.	10667614	SNP	T	G	0/0:29,0:29:0.000:285	1/1:0,14:14:1.000:225
	chrA10	10667622	10667622	G	A	intronic	BnaA10g13190D	.	.	.	10667622	SNP	G	A	1/1:0,30:30:1.000:225	0/0:14,0:14:0.000:285
	chrA10	10667647	10667647	A	C	intronic	BnaA10g13190D	.	.	.	10667647	SNP	A	C	0/0:24,0:24:0.000:285	1/1:0,14:14:1.000:225
	chrA10	10667682	10667682	C	G	exonic	BnaA10g13190D	.	nonsynonymous SNV	BnaA10g13190D:BnaA10g13190D.1:exon6:c.G964C:p.V322L	10667682	SNP	C	G	0/0:18,0:18:0.000:285	1/1:0,25:25:1.000:225
	chrA10	10667761	10667761	G	T	intronic	BnaA10g13190D	.	.	.	10667761	SNP	G	T	1/1:0,18:18:1.000:225	0/0:33,0:33:0.000:285
	chrA10	10667768	10667768	G	A	intronic	BnaA10g13190D	.	.	.	10667768	SNP	G	A	1/1:0,16:16:1.000:225	0/0:35,0:35:0.000:285
	chrA10	10667771	10667771	G	A	intronic	BnaA10g13190D	.	.	.	10667771	SNP	G	A	1/1:0,16:16:1.000:225	0/0:33,0:33:0.000:285
	chrA10	10667792	10667792	A	-	intronic	BnaA10g13190D	.	.	.	10667788	INDEL	TAAAA	TAAA	0/0:21,0:21:0.000:285	1/1:0,35:35:0.971429:225
	chrA10	10667799	10667799	G	T	intronic	BnaA10g13190D	.	.	.	10667799	SNP	G	T	0/0:22,0:22:0.000:285	1/1:0,34:34:1.000:225
	chrA10	10667803	10667803	A	T	intronic	BnaA10g13190D	.	.	.	10667803	SNP	A	T	1/1:0,23:23:1.000:225	0/0:34,0:34:0.000:285
	chrA10	10667823	10667823	G	A	intronic	BnaA10g13190D	.	.	.	10667823	SNP	G	A	1/1:0,20:20:1.000:225	0/0:25,0:25:0.000:285
	chrA10	10667850	10667850	C	T	exonic	BnaA10g13190D	.	synonymous SNV	BnaA10g13190D:BnaA10g13190D.1:exon5:c.G873A:p.R291R	10667850	SNP	C	T	1/1:0,27:27:1.000:225	0/0:26,0:26:0.000:285
	chrA10	10667855	10667855	T	A	exonic	BnaA10g13190D	.	nonsynonymous SNV	BnaA10g13190D:BnaA10g13190D.1:exon5:c.A868T:p.I290L	10667855	SNP	T	A	1/1:0,27:27:1.000:225	0/0:22,0:22:0.000:285
	chrA10	10667862	10667862	A	G	exonic	BnaA10g13190D	.	synonymous SNV	BnaA10g13190D:BnaA10g13190D.1:exon5:c.T861C:p.A287A	10667862	SNP	A	G	1/1:0,29:29:1.000:225	0/0:23,0:23:0.000:285
	chrA10	10667894	10667894	T	C	exonic	BnaA10g13190D	.	nonsynonymous SNV	BnaA10g13190D:BnaA10g13190D.1:exon5:c.A829G:p.I277V	10667894	SNP	T	C	1/1:0,23:23:1.000:225	0/0:22,0:22:0.000:285
	chrA10	10667897	10667897	G	A	exonic	BnaA10g13190D	.	nonsynonymous SNV	BnaA10g13190D:BnaA10g13190D.1:exon5:c.C826T:p.H276Y	10667897	SNP	G	A	1/1:0,23:23:1.000:225	0/0:20,0:20:0.000:285
	chrA10	10667925	10667925	A	T	exonic	BnaA10g13190D	.	synonymous SNV	BnaA10g13190D:BnaA10g13190D.1:exon5:c.T798A:p.S266S	10667925	SNP	A	T	1/1:0,24:24:1.000:225	0/0:21,0:21:0.000:285
	chrA10	10667937	10667937	G	T	exonic	BnaA10g13190D	.	synonymous SNV	BnaA10g13190D:BnaA10g13190D.1:exon5:c.C786A:p.A262A	10667937	SNP	G	T	0/0:24,0:24:0.000:285	1/1:0,21:21:1.000:225
	chrA10	10667971	10667971	-	T	intronic	BnaA10g13190D	.	.	.	10667970	INDEL	AT	ATT	1/1:0,6:6:0.90625:73	0/0:22,0:22:0.000:285
	chrA10	10667978	10667978	C	A	intronic	BnaA10g13190D	.	.	.	10667978	SNP	C	A	1/1:0,32:32:1.000:225	0/0:20,0:20:0.000:285
	chrA10	10667983	10667983	A	G	intronic	BnaA10g13190D	.	.	.	10667983	SNP	A	G	1/1:0,30:30:1.000:225	0/0:19,0:19:0.000:285
	chrA10	10668005	10668005	G	T	intronic	BnaA10g13190D	.	.	.	10668005	SNP	G	T	0/0:29,0:29:0.000:285	1/1:0,25:25:1.000:225
	chrA10	10668025	10668025	T	C	intronic	BnaA10g13190D	.	.	.	10668025	SNP	T	C	1/1:0,30:30:1.000:225	0/0:26,0:26:0.000:285
	chrA10	10668045	10668045	A	G	intronic	BnaA10g13190D	.	.	.	10668045	SNP	A	G	0/0:33,0:33:0.000:285	1/1:0,26:26:1.000:225
	chrA10	10668051	10668051	A	G	exonic	BnaA10g13190D	.	synonymous SNV	BnaA10g13190D:BnaA10g13190D.1:exon4:c.T777C:p.F259F	10668051	SNP	A	G	0/0:35,0:35:0.000:285	1/1:0,27:27:1.000:225
	chrA10	10668072	10668072	G	A	exonic	BnaA10g13190D	.	synonymous SNV	BnaA10g13190D:BnaA10g13190D.1:exon4:c.C756T:p.P252P	10668072	SNP	G	A	1/1:0,33:33:1.000:225	0/0:24,0:24:0.000:285
	chrA10	10668132	10668132	A	G	exonic	BnaA10g13190D	.	synonymous SNV	BnaA10g13190D:BnaA10g13190D.1:exon4:c.T696C:p.A232A	10668132	SNP	A	G	1/1:0,24:24:1.000:225	0/0:19,0:19:0.000:285
	chrA10	10668144	10668144	G	A	exonic	BnaA10g13190D	.	synonymous SNV	BnaA10g13190D:BnaA10g13190D.1:exon4:c.C684T:p.D228D	10668144	SNP	G	A	1/1:0,22:22:1.000:225	0/0:16,0:16:0.000:285
	chrA10	10668231	10668231	A	T	exonic	BnaA10g13190D	.	nonsynonymous SNV	BnaA10g13190D:BnaA10g13190D.1:exon4:c.T597A:p.D199E	10668231	SNP	A	T	0/0:21,0:21:0.000:285	1/1:0,19:19:1.000:225
	chrA10	10668249	10668249	C	A	exonic	BnaA10g13190D	.	nonsynonymous SNV	BnaA10g13190D:BnaA10g13190D.1:exon4:c.G579T:p.K193N	10668249	SNP	C	A	1/1:0,19:19:1.000:225	0/0:21,0:21:0.000:285
	chrA10	10668250	10668250	T	C	exonic	BnaA10g13190D	.	nonsynonymous SNV	BnaA10g13190D:BnaA10g13190D.1:exon4:c.A578G:p.K193R	10668250	SNP	T	C	1/1:0,18:18:1.000:225	0/0:20,0:20:0.000:285
	chrA10	10668284	10668284	G	T	exonic	BnaA10g13190D	.	nonsynonymous SNV	BnaA10g13190D:BnaA10g13190D.1:exon4:c.C544A:p.L182I	10668284	SNP	G	T	1/1:0,20:20:1.000:225	0/0:23,0:23:0.000:285
	chrA10	10668286	10668286	C	A	exonic	BnaA10g13190D	.	nonsynonymous SNV	BnaA10g13190D:BnaA10g13190D.1:exon4:c.G542T:p.G181V	10668286	SNP	C	A	1/1:0,20:20:1.000:225	0/0:24,0:24:0.000:285
	chrA10	10668300	10668300	A	G	exonic	BnaA10g13190D	.	synonymous SNV	BnaA10g13190D:BnaA10g13190D.1:exon4:c.T528C:p.F176F	10668300	SNP	A	G	1/1:0,18:18:1.000:225	0/0:24,0:24:0.000:285
	chrA10	10668345	10668345	G	-	intronic	BnaA10g13190D	.	.	.	10668344	INDEL	AG	A	1/1:0,18:18:0.863636:194	0/0:22,0:22:0.000:285
	chrA10	10668373	10668373	T	A	intronic	BnaA10g13190D	.	.	.	10668373	SNP	T	A	1/1:0,21:21:1.000:225	0/0:23,0:23:0.000:285
	chrA10	10668429	10668429	T	C	intronic	BnaA10g13190D	.	.	.	10668429	SNP	T	C	1/1:0,25:25:1.000:225	0/0:18,0:18:0.000:285
	chrA10	10668494	10668494	-	A	intronic	BnaA10g13190D	.	.	.	10668492	INDEL	TAA	TAAA	1/1:0,14:14:0.933333:225	0/0:23,0:23:0.000:285
	chrA10	10668531	10668531	G	A	intronic	BnaA10g13190D	.	.	.	10668531	SNP	G	A	1/1:0,7:7:1.000:170	0/0:28,0:28:0.000:285
	chrA10	10668768	10668768	G	A	intronic	BnaA10g13190D	.	.	.	10668768	SNP	G	A	1/1:0,6:6:1.000:149	0/0:18,0:18:0.000:285
	chrA10	10668970	10668970	T	C	exonic	BnaA10g13190D	.	synonymous SNV	BnaA10g13190D:BnaA10g13190D.1:exon3:c.A462G:p.L154L	10668970	SNP	T	C	1/1:0,8:8:1.000:180	0/0:16,0:16:0.000:267
	chrA10	10668977	10668977	G	A	exonic	BnaA10g13190D	.	nonsynonymous SNV	BnaA10g13190D:BnaA10g13190D.1:exon3:c.C455T:p.T152I	10668977	SNP	G	A	1/1:0,8:8:1.000:180	0/0:14,0:14:0.000:262
	chrA10	10673604	10673604	G	C	intergenic	BnaA10g13190D;BnaA10g13200D	dist=3916;dist=1709	.	.	10673604	SNP	G	C	0/0:6,0:6:0.000:88	0/1:3,8:11:0.727:62
	chrA10	10675717	10675718	TA	-	intronic	BnaA10g13200D	.	.	.	10675715	INDEL	AATA	AA	0/0:11,0:11:0.000:265	1/1:0,14:14:0.9375:225	N
	chrA10	10676087	10676087	G	A	exonic	BnaA10g13200D	.	nonsynonymous SNV	BnaA10g13200D:BnaA10g13200D.1:exon3:c.C230T:p.A77V	10676087	SNP	G	A	1/1:0,15:15:1.000:225	0/0:12,0:12:0.000:285
	chrA10	10676458	10676458	C	T	exonic	BnaA10g13200D	.	nonsynonymous SNV	BnaA10g13200D:BnaA10g13200D.1:exon1:c.G20A:p.C7Y	10676458	SNP	C	T	0/1:6,24:30:0.800:220	0/0:10,0:10:0.000:257
	chrA10	10682005	10682005	G	A	upstream	BnaA10g13210D	.	.	.	10682005	SNP	G	A	0/0:14,0:14:0.000:218	1/1:0,14:14:1.000:181	AT5G60360	Encodes a senescence-associated thiol protease. The mRNA is cell-to-cell mobile.
	chrA10	10682075	10682075	A	G	upstream	BnaA10g13210D	.	.	.	10682075	SNP	A	G	0/0:16,0:16:0.000:285	1/1:0,15:15:1.000:222
	chrA10	10682094	10682094	T	C	upstream	BnaA10g13210D	.	.	.	10682094	SNP	T	C	1/1:0,17:17:1.000:225	0/0:16,0:16:0.000:285
	chrA10	10682103	10682103	A	T	upstream	BnaA10g13210D	.	.	.	10682103	SNP	A	T	1/1:0,16:16:1.000:225	0/0:16,0:16:0.000:285
	chrA10	10682104	10682104	T	C	upstream	BnaA10g13210D	.	.	.	10682104	SNP	T	C	1/1:0,16:16:1.000:225	0/0:16,0:16:0.000:285
	chrA10	10682134	10682134	C	T	upstream	BnaA10g13210D	.	.	.	10682134	SNP	C	T	1/1:0,16:16:1.000:207	0/0:19,0:19:0.000:285
	chrA10	10682143	10682143	-	CCCTCT	upstream	BnaA10g13210D	.	.	.	10682139	INDEL	TCTCT	TCTCTCCCTCT	1/1:0,9:9:0.888889:225	0/0:20,0:20:0.000:175
	chrA10	10682201	10682201	T	A	upstream	BnaA10g13210D	.	.	.	10682201	SNP	T	A	0/0:12,0:12:0.000:285	1/1:0,26:26:1.000:225
	chrA10	10682256	10682256	C	T	exonic	BnaA10g13210D	.	synonymous SNV	BnaA10g13210D:BnaA10g13210D.1:exon1:c.C21T:p.I7I	10682256	SNP	C	T	1/1:0,8:8:1.000:204	0/0:27,0:27:0.000:285
	chrA10	10682257	10682257	T	C	exonic	BnaA10g13210D	.	synonymous SNV	BnaA10g13210D:BnaA10g13210D.1:exon1:c.T22C:p.L8L	10682257	SNP	T	C	1/1:0,8:8:1.000:204	0/0:27,0:27:0.000:285
	chrA10	10682295	10682295	G	C	exonic	BnaA10g13210D	.	synonymous SNV	BnaA10g13210D:BnaA10g13210D.1:exon1:c.G60C:p.S20S	10682295	SNP	G	C	0/0:8,0:8:0.000:225	1/1:0,23:23:1.000:225
	chrA10	10682357	10682357	G	T	exonic	BnaA10g13210D	.	nonsynonymous SNV	BnaA10g13210D:BnaA10g13210D.1:exon1:c.G122T:p.R41L	10682357	SNP	G	T	0/0:11,0:11:0.000:209	1/1:0,23:23:1.000:225
	chrA10	10682368	10682368	C	G	exonic	BnaA10g13210D	.	nonsynonymous SNV	BnaA10g13210D:BnaA10g13210D.1:exon1:c.C133G:p.Q45E	10682368	SNP	C	G	0/0:11,0:11:0.000:210	1/1:0,24:24:1.000:225
	chrA10	10682376	10682376	T	C	exonic	BnaA10g13210D	.	synonymous SNV	BnaA10g13210D:BnaA10g13210D.1:exon1:c.T141C:p.V47V	10682376	SNP	T	C	1/1:0,10:10:1.000:143	0/0:21,0:21:0.000:285
	chrA10	10682395	10682395	A	T	exonic	BnaA10g13210D	.	nonsynonymous SNV	BnaA10g13210D:BnaA10g13210D.1:exon1:c.A160T:p.T54S	10682395	SNP	A	T	1/1:0,9:9:1.000:138	0/0:20,0:20:0.000:285
	chrA10	10682407	10682407	C	A	exonic	BnaA10g13210D	.	nonsynonymous SNV	BnaA10g13210D:BnaA10g13210D.1:exon1:c.C172A:p.L58I	10682407	SNP	C	A	1/1:0,11:11:1.000:145	0/0:19,0:19:0.000:285
	chrA10	10682432	10682432	G	A	exonic	BnaA10g13210D	.	nonsynonymous SNV	BnaA10g13210D:BnaA10g13210D.1:exon1:c.G197A:p.R66K	10682432	SNP	G	A	0/0:11,0:11:0.000:205	1/1:0,22:22:1.000:225
	chrA10	10682453	10682453	G	A	exonic	BnaA10g13210D	.	nonsynonymous SNV	BnaA10g13210D:BnaA10g13210D.1:exon1:c.G218A:p.S73N	10682453	SNP	G	A	0/0:10,0:10:0.000:202	1/1:0,22:22:1.000:225
	chrA10	10683224	10683224	A	T	intronic	BnaA10g13210D	.	.	.	10683224	SNP	A	T	1/1:0,7:7:1.000:98	0/0:23,0:23:0.000:285
	chrA10	10683306	10683306	A	G	exonic	BnaA10g13210D	.	synonymous SNV	BnaA10g13210D:BnaA10g13210D.1:exon4:c.A531G:p.A177A	10683306	SNP	A	G	0/0:9,0:9:0.000:197	1/1:0,20:20:1.000:225
	chrA10	10683381	10683381	T	C	exonic	BnaA10g13210D	.	synonymous SNV	BnaA10g13210D:BnaA10g13210D.1:exon4:c.T606C:p.N202N	10683381	SNP	T	C	0/0:12,0:12:0.000:285	1/1:0,17:17:1.000:225
	chrA10	10683423	10683423	A	G	exonic	BnaA10g13210D	.	synonymous SNV	BnaA10g13210D:BnaA10g13210D.1:exon4:c.A648G:p.E216E	10683423	SNP	A	G	0/0:16,0:16:0.000:285	1/1:0,16:16:1.000:225
	chrA10	10683441	10683441	C	T	exonic	BnaA10g13210D	.	synonymous SNV	BnaA10g13210D:BnaA10g13210D.1:exon4:c.C666T:p.G222G	10683441	SNP	C	T	0/0:16,0:16:0.000:285	1/1:0,12:12:1.000:225
	chrA10	10683447	10683447	C	A	exonic	BnaA10g13210D	.	synonymous SNV	BnaA10g13210D:BnaA10g13210D.1:exon4:c.C672A:p.L224L	10683447	SNP	C	A	0/0:15,0:15:0.000:285	1/1:0,12:12:1.000:225
	chrA10	10683453	10683453	A	G	exonic	BnaA10g13210D	.	synonymous SNV	BnaA10g13210D:BnaA10g13210D.1:exon4:c.A678G:p.T226T	10683453	SNP	A	G	0/0:14,0:14:0.000:285	1/1:0,14:14:1.000:225
	chrA10	10683495	10683495	A	G	exonic	BnaA10g13210D	.	synonymous SNV	BnaA10g13210D:BnaA10g13210D.1:exon4:c.A720G:p.K240K	10683495	SNP	A	G	1/1:0,14:14:1.000:225	0/0:13,0:13:0.000:285
	chrA10	10683501	10683501	A	T	exonic	BnaA10g13210D	.	synonymous SNV	BnaA10g13210D:BnaA10g13210D.1:exon4:c.A726T:p.S242S	10683501	SNP	A	T	1/1:0,16:16:1.000:225	0/0:13,0:13:0.000:285
	chrA10	10683502	10683502	G	T	exonic	BnaA10g13210D	.	nonsynonymous SNV	BnaA10g13210D:BnaA10g13210D.1:exon4:c.G727T:p.A243S	10683502	SNP	G	T	0/0:16,0:16:0.000:285	1/1:0,13:13:1.000:225
	chrA10	10683534	10683534	A	G	exonic	BnaA10g13210D	.	synonymous SNV	BnaA10g13210D:BnaA10g13210D.1:exon4:c.A759G:p.S253S	10683534	SNP	A	G	0/0:16,0:16:0.000:285	1/1:0,18:18:1.000:225
	chrA10	10683543	10683543	T	C	exonic	BnaA10g13210D	.	synonymous SNV	BnaA10g13210D:BnaA10g13210D.1:exon4:c.T768C:p.I256I	10683543	SNP	T	C	1/1:0,16:16:1.000:225	0/0:17,0:17:0.000:285
	chrA10	10683579	10683579	T	C	intronic	BnaA10g13210D	.	.	.	10683579	SNP	T	C	1/1:0,17:17:1.000:225	0/0:18,0:18:0.000:285
	chrA10	10683685	10683685	A	G	exonic	BnaA10g13210D	.	synonymous SNV	BnaA10g13210D:BnaA10g13210D.1:exon5:c.A822G:p.V274V	10683685	SNP	A	G	1/1:0,13:13:1.000:218	0/0:16,0:16:0.000:285
	chrA10	10683730	10683730	C	T	exonic	BnaA10g13210D	.	synonymous SNV	BnaA10g13210D:BnaA10g13210D.1:exon5:c.C867T:p.S289S	10683730	SNP	C	T	1/1:0,9:9:1.000:197	0/0:11,0:11:0.000:285
	chrA10	10683742	10683742	T	C	exonic	BnaA10g13210D	.	synonymous SNV	BnaA10g13210D:BnaA10g13210D.1:exon5:c.T879C:p.S293S	10683742	SNP	T	C	0/0:8,0:8:0.000:245	1/1:0,7:7:1.000:147
	chrA10	10684441	10684441	T	A	downstream	BnaA10g13210D;BnaA10g13220D	.	.	.	10684441	SNP	T	A	1/1:0,9:9:1.000:200	0/0:16,0:16:0.000:285
	chrA10	10684472	10684473	TA	-	downstream	BnaA10g13210D;BnaA10g13220D	.	.	.	10684464	INDEL	GATATATATA	GATATATA	1/1:0,11:11:1:225	0/0:15,0:15:0.000:285
	chrA10	10684505	10684538	ACACTGAACTTTTATATTGGTTTACTTGCGCAAC	-	downstream	BnaA10g13210D;BnaA10g13220D	.	.	.	10684504	INDEL	TACACTGAACTTTTATATTGGTTTACTTGCGCAAC	T	0/0:12,0:12:0.000:285	1/1:0,9:9:0.818182:225
	chrA10	10684547	10684547	T	G	downstream	BnaA10g13210D;BnaA10g13220D	.	.	.	10684547	SNP	T	G	1/1:0,10:10:1.000:222	0/0:9,0:9:0.000:248
	chrA10	10684563	10684563	T	A	downstream	BnaA10g13210D;BnaA10g13220D	.	.	.	10684563	SNP	T	A	0/0:9,0:9:0.000:285	1/1:0,9:9:1.000:188
	chrA10	10684579	10684579	C	G	downstream	BnaA10g13210D;BnaA10g13220D	.	.	.	10684579	SNP	C	G	1/1:0,9:9:1.000:225	0/0:8,0:8:0.000:233
	chrA10	10684597	10684597	A	G	downstream	BnaA10g13210D;BnaA10g13220D	.	.	.	10684597	SNP	A	G	1/1:0,6:6:1.000:146	0/0:6,0:6:0.000:195
	chrA10	10684708	10684708	A	T	intronic	BnaA10g13220D	.	.	.	10684708	SNP	A	T	1/1:0,7:7:1.000:124	0/0:15,0:15:0.000:285	N
	chrA10	10684728	10684728	G	T	intronic	BnaA10g13220D	.	.	.	10684728	SNP	G	T	1/1:0,6:6:1.000:106	0/0:15,0:15:0.000:285
	chrA10	10685598	10685598	-	TT	intronic	BnaA10g13220D	.	.	.	10685590	INDEL	CTTTTTTTT	CTTTTTTTTTT	0/0:8,0:8:0.000:242	1/1:0,9:9:1:114
	chrA10	10685641	10685641	A	C	intronic	BnaA10g13220D	.	.	.	10685641	SNP	A	C	1/1:0,11:11:1.000:216	0/0:15,0:15:0.000:285
	chrA10	10685647	10685647	T	C	intronic	BnaA10g13220D	.	.	.	10685647	SNP	T	C	1/1:0,9:9:1.000:196	0/0:16,0:16:0.000:285
	chrA10	10685667	10685667	G	T	intronic	BnaA10g13220D	.	.	.	10685667	SNP	G	T	0/0:10,0:10:0.000:274	1/1:0,15:15:1.000:225
	chrA10	10685703	10685703	T	A	intronic	BnaA10g13220D	.	.	.	10685703	SNP	T	A	0/0:12,0:12:0.000:285	1/1:0,13:13:1.000:225
	chrA10	10685713	10685713	G	C	intronic	BnaA10g13220D	.	.	.	10685713	SNP	G	C	1/1:0,11:11:1.000:225	0/0:13,0:13:0.000:285
	chrA10	10685736	10685736	G	A	intronic	BnaA10g13220D	.	.	.	10685736	SNP	G	A	1/1:0,9:9:1.000:188	0/0:10,0:10:0.000:200
	chrA10	10685785	10685785	T	C	intronic	BnaA10g13220D	.	.	.	10685785	SNP	T	C	0/0:11,0:11:0.000:285	1/1:1,11:12:0.917:197
	chrA10	10685790	10685790	A	G	intronic	BnaA10g13220D	.	.	.	10685790	SNP	A	G	1/1:0,10:10:1.000:225	0/0:11,0:11:0.000:285
	chrA10	10685833	10685833	G	A	intronic	BnaA10g13220D	.	.	.	10685833	SNP	G	A	0/0:9,0:9:0.000:275	1/1:0,17:17:1.000:225
	chrA10	10685877	10685877	G	A	intronic	BnaA10g13220D	.	.	.	10685877	SNP	G	A	0/0:13,0:13:0.000:285	0/1:3,22:25:0.880:220
	chrA10	10685938	10685938	T	A	exonic	BnaA10g13220D	.	nonsynonymous SNV	BnaA10g13220D:BnaA10g13220D.1:exon1:c.A339T:p.E113D	10685938	SNP	T	A	0/0:16,0:16:0.000:285	1/1:0,28:28:1.000:225
	chrA10	10685940	10685940	C	A	exonic	BnaA10g13220D	.	stopgain	BnaA10g13220D:BnaA10g13220D.1:exon1:c.G337T:p.E113X	10685940	SNP	C	A	0/0:15,0:15:0.000:285	1/1:1,29:30:0.967:228
	chrA10	10686055	10686055	T	G	exonic	BnaA10g13220D	.	synonymous SNV	BnaA10g13220D:BnaA10g13220D.1:exon1:c.A222C:p.I74I	10686055	SNP	T	G	0/1:19,6:25:0.240:65	1/1:0,31:31:1.000:225
	chrA10	10686319	10686319	T	C	upstream	BnaA10g13220D	.	.	.	10686319	SNP	T	C	0/1:7,16:23:0.696:168	0/0:38,0:38:0.000:285
	chrA10	10686330	10686330	-	TATA	upstream	BnaA10g13220D	.	.	.	10686326	INDEL	CTATA	CTATATATA	1/1:0,17:17:0.708333:225	0/0:35,0:35:0.000:285
	chrA10	10686340	10686340	A	T	upstream	BnaA10g13220D	.	.	.	10686340	SNP	A	T	0/1:7,19:26:0.731:221	0/0:33,0:33:0.000:285
	chrA10	10686474	10686474	A	C	upstream	BnaA10g13220D	.	.	.	10686474	SNP	A	C	1/1:0,13:13:1.000:225	0/0:28,0:28:0.000:285
	chrA10	10686545	10686545	T	C	upstream	BnaA10g13220D	.	.	.	10686545	SNP	T	C	1/1:0,16:16:1.000:225	0/0:26,0:26:0.000:285
	chrA10	10686683	10686683	G	A	upstream	BnaA10g13220D	.	.	.	10686683	SNP	G	A	1/1:0,7:7:1.000:170	0/0:14,0:14:0.000:285
	chrA10	10686750	10686750	T	C	upstream	BnaA10g13220D	.	.	.	10686750	SNP	T	C	1/1:0,8:8:1.000:132	0/0:15,0:15:0.000:221
	chrA10	10686758	10686758	A	-	upstream	BnaA10g13220D	.	.	.	10686753	INDEL	TAAAAA	TAAAA	1/1:0,8:8:1:53	0/0:14,0:14:0.000:219
	chrA10	10686805	10686805	T	G	upstream	BnaA10g13220D	.	.	.	10686805	SNP	T	G	1/1:0,8:8:1.000:132	0/0:9,0:9:0.000:199
	chrA10	10687061	10687061	C	T	upstream	BnaA10g13220D	.	.	.	10687061	SNP	C	T	1/1:0,11:11:1.000:202	0/0:6,0:6:0.000:196
	chrA10	10687085	10687085	T	C	upstream	BnaA10g13220D	.	.	.	10687085	SNP	T	C	0/0:10,0:10:0.000:272	1/1:0,8:8:1.000:178
	chrA10	10687122	10687122	T	C	upstream	BnaA10g13220D	.	.	.	10687122	SNP	T	C	1/1:0,9:9:1.000:186	0/0:12,0:12:0.000:283
	chrA10	10687225	10687225	T	G	upstream	BnaA10g13220D	.	.	.	10687225	SNP	T	G	0/0:15,0:15:0.000:285	1/1:0,11:11:1.000:225
	chrA10	10687234	10687234	G	A	upstream	BnaA10g13220D	.	.	.	10687234	SNP	G	A	1/1:0,16:16:1.000:225	0/0:10,0:10:0.000:274
	chrA10	10687380	10687380	-	GTTTT	intergenic	BnaA10g13220D;BnaA10g13230D	dist=1104;dist=25961	.	.	10687378	INDEL	GTT	GTTGTTTT	0/0:25,0:25:0.000:285	1/1:0,9:9:1:165
	chrA10	10687421	10687421	T	C	intergenic	BnaA10g13220D;BnaA10g13230D	dist=1145;dist=25920	.	.	10687421	SNP	T	C	0/0:21,0:21:0.000:285	1/1:0,10:10:1.000:145
	chrA10	10687472	10687472	G	T	intergenic	BnaA10g13220D;BnaA10g13230D	dist=1196;dist=25869	.	.	10687472	SNP	G	T	1/1:0,18:18:1.000:225	0/0:8,0:8:0.000:189
	chrA10	10687473	10687473	G	A	intergenic	BnaA10g13220D;BnaA10g13230D	dist=1197;dist=25868	.	.	10687473	SNP	G	A	0/0:19,0:19:0.000:285	1/1:0,8:8:1.000:132
	chrA10	10687485	10687485	A	G	intergenic	BnaA10g13220D;BnaA10g13230D	dist=1209;dist=25856	.	.	10687485	SNP	A	G	0/0:17,0:17:0.000:285	1/1:0,8:8:1.000:132
	chrA10	10694418	10694418	A	G	intergenic	BnaA10g13220D;BnaA10g13230D	dist=8142;dist=18923	.	.	10694418	SNP	A	G	1/1:0,15:15:1.000:225	0/0:6,0:6:0.000:173
	chrA10	10694478	10694478	A	G	intergenic	BnaA10g13220D;BnaA10g13230D	dist=8202;dist=18863	.	.	10694478	SNP	A	G	0/0:23,0:23:0.000:285	1/1:0,10:10:1.000:163
	chrA10	10694496	10694496	C	T	intergenic	BnaA10g13220D;BnaA10g13230D	dist=8220;dist=18845	.	.	10694496	SNP	C	T	1/1:0,24:24:1.000:225	0/0:12,0:12:0.000:233
	chrA10	10694511	10694511	C	T	intergenic	BnaA10g13220D;BnaA10g13230D	dist=8235;dist=18830	.	.	10694511	SNP	C	T	0/0:25,0:25:0.000:285	1/1:0,10:10:1.000:166
	chrA10	10694559	10694559	T	A	intergenic	BnaA10g13220D;BnaA10g13230D	dist=8283;dist=18782	.	.	10694559	SNP	T	A	1/1:0,28:28:1.000:225	0/0:12,0:12:0.000:243
	chrA10	10694573	10694573	G	A	intergenic	BnaA10g13220D;BnaA10g13230D	dist=8297;dist=18768	.	.	10694573	SNP	G	A	1/1:0,24:24:1.000:225	0/0:14,0:14:0.000:273
	chrA10	10694574	10694574	A	G	intergenic	BnaA10g13220D;BnaA10g13230D	dist=8298;dist=18767	.	.	10694574	SNP	A	G	1/1:0,23:23:1.000:225	0/0:14,0:14:0.000:271
	chrA10	10694591	10694591	G	A	intergenic	BnaA10g13220D;BnaA10g13230D	dist=8315;dist=18750	.	.	10694591	SNP	G	A	1/1:0,30:30:1.000:225	0/0:15,0:15:0.000:243
	chrA10	10694609	10694609	C	T	intergenic	BnaA10g13220D;BnaA10g13230D	dist=8333;dist=18732	.	.	10694609	SNP	C	T	1/1:0,29:29:1.000:225	0/0:15,0:15:0.000:252
	chrA10	10694610	10694610	T	C	intergenic	BnaA10g13220D;BnaA10g13230D	dist=8334;dist=18731	.	.	10694610	SNP	T	C	1/1:0,28:28:1.000:225	0/0:16,0:16:0.000:253
	chrA10	10694670	10694670	C	A	intergenic	BnaA10g13220D;BnaA10g13230D	dist=8394;dist=18671	.	.	10694670	SNP	C	A	1/1:0,26:26:1.000:225	0/0:16,0:16:0.000:285
	chrA10	10694705	10694705	G	A	intergenic	BnaA10g13220D;BnaA10g13230D	dist=8429;dist=18636	.	.	10694705	SNP	G	A	1/1:0,33:33:1.000:225	0/0:17,0:17:0.000:285
	chrA10	10694725	10694725	C	A	intergenic	BnaA10g13220D;BnaA10g13230D	dist=8449;dist=18616	.	.	10694725	SNP	C	A	1/1:0,30:30:1.000:225	0/0:16,0:16:0.000:285
	chrA10	10694758	10694758	A	C	intergenic	BnaA10g13220D;BnaA10g13230D	dist=8482;dist=18583	.	.	10694758	SNP	A	C	1/1:0,31:31:1.000:225	0/0:17,0:17:0.000:285
	chrA10	10694778	10694778	C	T	intergenic	BnaA10g13220D;BnaA10g13230D	dist=8502;dist=18563	.	.	10694778	SNP	C	T	0/0:30,0:30:0.000:285	1/1:0,18:18:1.000:225
	chrA10	10694783	10694783	T	C	intergenic	BnaA10g13220D;BnaA10g13230D	dist=8507;dist=18558	.	.	10694783	SNP	T	C	1/1:0,29:29:1.000:225	0/0:16,0:16:0.000:285
	chrA10	10694824	10694824	C	T	intergenic	BnaA10g13220D;BnaA10g13230D	dist=8548;dist=18517	.	.	10694824	SNP	C	T	0/0:33,0:33:0.000:285	1/1:0,20:20:1.000:225
	chrA10	10694871	10694871	G	A	intergenic	BnaA10g13220D;BnaA10g13230D	dist=8595;dist=18470	.	.	10694871	SNP	G	A	1/1:0,28:28:1.000:225	0/0:24,0:24:0.000:285
	chrA10	10694988	10694989	CT	-	intergenic	BnaA10g13220D;BnaA10g13230D	dist=8712;dist=18352	.	.	10694987	INDEL	GCT	G	1/1:0,27:27:0.965517:225	0/0:22,0:22:0.000:285
	chrA10	10695067	10695067	T	C	intergenic	BnaA10g13220D;BnaA10g13230D	dist=8791;dist=18274	.	.	10695067	SNP	T	C	1/1:0,30:30:1.000:225	0/0:20,0:20:0.000:285
	chrA10	10695075	10695075	T	C	intergenic	BnaA10g13220D;BnaA10g13230D	dist=8799;dist=18266	.	.	10695075	SNP	T	C	1/1:0,28:28:1.000:225	0/0:20,0:20:0.000:285
	chrA10	10695209	10695209	G	A	intergenic	BnaA10g13220D;BnaA10g13230D	dist=8933;dist=18132	.	.	10695209	SNP	G	A	1/1:0,14:14:1.000:225	0/0:13,0:13:0.000:285
	chrA10	10695246	10695246	G	A	intergenic	BnaA10g13220D;BnaA10g13230D	dist=8970;dist=18095	.	.	10695246	SNP	G	A	1/1:0,12:12:1.000:225	0/0:21,0:21:0.000:285
	chrA10	10695656	10695656	T	C	intergenic	BnaA10g13220D;BnaA10g13230D	dist=9380;dist=17685	.	.	10695656	SNP	T	C	0/0:6,0:6:0.000:173	1/1:0,21:21:1.000:225
	chrA10	10695672	10695672	A	C	intergenic	BnaA10g13220D;BnaA10g13230D	dist=9396;dist=17669	.	.	10695672	SNP	A	C	0/0:6,0:6:0.000:173	1/1:0,24:24:1.000:225
	chrA10	10695715	10695715	T	C	intergenic	BnaA10g13220D;BnaA10g13230D	dist=9439;dist=17626	.	.	10695715	SNP	T	C	0/0:9,0:9:0.000:227	1/1:0,19:19:1.000:225
	chrA10	10695718	10695718	A	G	intergenic	BnaA10g13220D;BnaA10g13230D	dist=9442;dist=17623	.	.	10695718	SNP	A	G	1/1:0,9:9:1.000:163	0/0:19,0:19:0.000:285
	chrA10	10695747	10695747	A	C	intergenic	BnaA10g13220D;BnaA10g13230D	dist=9471;dist=17594	.	.	10695747	SNP	A	C	1/1:0,10:10:1.000:174	0/0:17,0:17:0.000:285
	chrA10	10695755	10695755	A	G	intergenic	BnaA10g13220D;BnaA10g13230D	dist=9479;dist=17586	.	.	10695755	SNP	A	G	1/1:0,10:10:1.000:174	0/0:17,0:17:0.000:285
	chrA10	10695769	10695769	C	T	intergenic	BnaA10g13220D;BnaA10g13230D	dist=9493;dist=17572	.	.	10695769	SNP	C	T	1/1:0,6:6:1.000:132	0/0:17,0:17:0.000:285
	chrA10	10695770	10695770	C	G	intergenic	BnaA10g13220D;BnaA10g13230D	dist=9494;dist=17571	.	.	10695770	SNP	C	G	0/0:7,0:7:0.000:193	1/1:0,17:17:1.000:225
	chrA10	10695775	10695775	T	C	intergenic	BnaA10g13220D;BnaA10g13230D	dist=9499;dist=17566	.	.	10695775	SNP	T	C	1/1:0,6:6:1.000:121	0/0:21,0:21:0.000:285
	chrA10	10695776	10695776	A	G	intergenic	BnaA10g13220D;BnaA10g13230D	dist=9500;dist=17565	.	.	10695776	SNP	A	G	0/0:7,0:7:0.000:196	1/1:0,22:22:1.000:225
	chrA10	10695816	10695816	G	T	intergenic	BnaA10g13220D;BnaA10g13230D	dist=9540;dist=17525	.	.	10695816	SNP	G	T	1/1:0,9:9:1.000:179	0/0:21,0:21:0.000:285
	chrA10	10695817	10695817	T	G	intergenic	BnaA10g13220D;BnaA10g13230D	dist=9541;dist=17524	.	.	10695817	SNP	T	G	1/1:0,9:9:1.000:179	0/0:19,0:19:0.000:285
	chrA10	10695843	10695843	A	-	intergenic	BnaA10g13220D;BnaA10g13230D	dist=9567;dist=17498	.	.	10695839	INDEL	TAAAA	TAAA	1/1:0,11:11:0.857143:119	0/0:19,0:19:0.000:285
	chrA10	10695847	10695847	T	C	intergenic	BnaA10g13220D;BnaA10g13230D	dist=9571;dist=17494	.	.	10695847	SNP	T	C	0/0:11,0:11:0.000:274	1/1:0,18:18:1.000:225
	chrA10	10695865	10695865	G	A	intergenic	BnaA10g13220D;BnaA10g13230D	dist=9589;dist=17476	.	.	10695865	SNP	G	A	1/1:0,13:13:1.000:225	0/0:22,0:22:0.000:285
	chrA10	10695895	10695895	A	G	intergenic	BnaA10g13220D;BnaA10g13230D	dist=9619;dist=17446	.	.	10695895	SNP	A	G	0/0:12,0:12:0.000:285	1/1:0,22:22:1.000:225
	chrA10	10695906	10695906	T	C	intergenic	BnaA10g13220D;BnaA10g13230D	dist=9630;dist=17435	.	.	10695906	SNP	T	C	0/0:13,0:13:0.000:285	1/1:0,23:23:1.000:225
	chrA10	10695921	10695921	T	C	intergenic	BnaA10g13220D;BnaA10g13230D	dist=9645;dist=17420	.	.	10695921	SNP	T	C	1/1:0,16:16:1.000:225	0/0:19,0:19:0.000:285
	chrA10	10696003	10696003	-	C	intergenic	BnaA10g13220D;BnaA10g13230D	dist=9727;dist=17338	.	.	10696000	INDEL	ACCC	ACCCC	1/1:0,16:16:1:225	0/0:15,0:15:0.000:285
	chrA10	10696038	10696038	-	AA	intergenic	BnaA10g13220D;BnaA10g13230D	dist=9762;dist=17303	.	.	10696026	INDEL	CAAAAAAAAAAAA	CAAAAAAAAAAAAAA	0/0:17,1:18:0.0909091:30.0871	1/1:0,10:10:0.714286:72
	chrA10	10696107	10696107	G	C	intergenic	BnaA10g13220D;BnaA10g13230D	dist=9831;dist=17234	.	.	10696107	SNP	G	C	1/1:0,18:18:1.000:225	0/0:14,0:14:0.000:285
	chrA10	10696118	10696119	AA	-	intergenic	BnaA10g13220D;BnaA10g13230D	dist=9842;dist=17222	.	.	10696115	INDEL	TAAAA	TAA	1/1:0,18:18:0.947368:225	0/0:13,0:13:0.000:285
	chrA10	10696126	10696126	C	G	intergenic	BnaA10g13220D;BnaA10g13230D	dist=9850;dist=17215	.	.	10696126	SNP	C	G	1/1:0,15:15:1.000:225	0/0:15,0:15:0.000:285
	chrA10	10696162	10696162	C	T	intergenic	BnaA10g13220D;BnaA10g13230D	dist=9886;dist=17179	.	.	10696162	SNP	C	T	1/1:0,14:14:1.000:225	0/0:15,0:15:0.000:285
	chrA10	10696249	10696249	A	G	intergenic	BnaA10g13220D;BnaA10g13230D	dist=9973;dist=17092	.	.	10696249	SNP	A	G	1/1:0,9:9:1.000:213	0/0:20,0:20:0.000:285
	chrA10	10696787	10696787	C	T	intergenic	BnaA10g13220D;BnaA10g13230D	dist=10511;dist=16554	.	.	10696787	SNP	C	T	1/1:0,20:20:1.000:225	0/0:46,0:46:0.000:285
	chrA10	10696916	10696916	G	C	intergenic	BnaA10g13220D;BnaA10g13230D	dist=10640;dist=16425	.	.	10696916	SNP	G	C	1/1:0,20:20:1.000:225	0/0:25,1:26:0.038:29.6913
	chrA10	10696919	10696919	T	C	intergenic	BnaA10g13220D;BnaA10g13230D	dist=10643;dist=16422	.	.	10696919	SNP	T	C	1/1:0,20:20:1.000:225	0/0:24,1:25:0.040:29.6954
	chrA10	10696952	10696952	A	T	intergenic	BnaA10g13220D;BnaA10g13230D	dist=10676;dist=16389	.	.	10696952	SNP	A	T	1/1:0,23:23:1.000:225	0/0:27,3:30:0.100:30.1838
	chrA10	10697137	10697137	G	A	intergenic	BnaA10g13220D;BnaA10g13230D	dist=10861;dist=16204	.	.	10697137	SNP	G	A	0/0:21,0:21:0.000:224	1/1:2,23:25:0.920:214
	chrA10	10697139	10697139	T	A	intergenic	BnaA10g13220D;BnaA10g13230D	dist=10863;dist=16202	.	.	10697139	SNP	T	A	0/0:20,0:20:0.000:225	1/1:2,25:27:0.926:228
	chrA10	10697175	10697175	T	C	intergenic	BnaA10g13220D;BnaA10g13230D	dist=10899;dist=16166	.	.	10697175	SNP	T	C	0/0:20,0:20:0.000:269	1/1:0,27:27:1.000:225
	chrA10	10697211	10697211	T	G	intergenic	BnaA10g13220D;BnaA10g13230D	dist=10935;dist=16130	.	.	10697211	SNP	T	G	1/1:0,14:14:1.000:202	0/0:23,0:23:0.000:285
	chrA10	10700376	10700376	T	-	intergenic	BnaA10g13220D;BnaA10g13230D	dist=14100;dist=12965	.	.	10700370	INDEL	GTTTTTT	GTTTTT	0/0:7,0:7:0.000:184	1/1:0,8:8:0.909091:50
	chrA10	10703093	10703093	C	T	intergenic	BnaA10g13220D;BnaA10g13230D	dist=16817;dist=10248	.	.	10703093	SNP	C	T	0/0:7,0:7:0.000:42.5869	1/1:7,18:25:0.720:198
	chrA10	10703757	10703757	G	A	intergenic	BnaA10g13220D;BnaA10g13230D	dist=17481;dist=9584	.	.	10703757	SNP	G	A	1/1:0,21:21:1.000:8.99921	0/0:13,12:25:0.480:31.5958
	chrA10	10703817	10703817	C	T	intergenic	BnaA10g13220D;BnaA10g13230D	dist=17541;dist=9524	.	.	10703817	SNP	C	T	1/1:0,14:14:1.000:5.04598	0/0:12,8:20:0.400:31.3282
	chrA10	10707275	10707275	G	C	intergenic	BnaA10g13220D;BnaA10g13230D	dist=20999;dist=6066	.	.	10707275	SNP	G	C	1/1:0,24:24:1.000:225	0/0:22,0:22:0.000:285
	chrA10	10707604	10707604	T	A	intergenic	BnaA10g13220D;BnaA10g13230D	dist=21328;dist=5737	.	.	10707604	SNP	T	A	1/1:0,21:21:1.000:225	0/0:24,0:24:0.000:285
	chrA10	10709338	10709338	A	G	intergenic	BnaA10g13220D;BnaA10g13230D	dist=23062;dist=4003	.	.	10709338	SNP	A	G	0/0:5,1:6:0.167:14.574	0/1:2,4:6:0.667:50
	chrA10	10709340	10709340	C	A	intergenic	BnaA10g13220D;BnaA10g13230D	dist=23064;dist=4001	.	.	10709340	SNP	C	A	0/1:3,3:6:0.500:14.5277	0/0:6,0:6:0.000:144
	chrA10	10713163	10713168	TTGAGA	-	upstream	BnaA10g13230D	.	.	.	10713158	INDEL	AGAGATTGAGA	AGAGA	1/1:0,13:13:0.9375:225	0/0:23,0:23:0.000:285	AT5G60410	Encodes a plant small ubiquitin-like modifier (SUMO) E3 ligase that is a focal controller of Pi starvation-dependent responses. Also required for SA and PAD4-mediated R gene signalling, which in turn confers innate immunity in Arabidopsis. Also involved in the regulation of plant growth, drought responses and freezing tolerance. This latter effect is most likely due to SIZ1 dependent ABI5 sumoyla…
	chrA10	10713170	10713170	G	A	upstream	BnaA10g13230D	.	.	.	10713170	SNP	G	A	0/0:14,0:14:0.000:285	0/1:8,19:27:0.704:221
	chrA10	10713171	10713171	G	A	upstream	BnaA10g13230D	.	.	.	10713171	SNP	G	A	0/0:14,0:14:0.000:285	0/1:7,11:18:0.611:184
	chrA10	10713230	10713230	A	-	upstream	BnaA10g13230D	.	.	.	10713228	INDEL	TAA	TA	1/1:0,11:11:1:167	0/0:22,0:22:0.000:285
	chrA10	10713237	10713237	A	G	upstream	BnaA10g13230D	.	.	.	10713237	SNP	A	G	0/0:20,0:20:0.000:285	0/1:6,17:23:0.739:221
	chrA10	10713281	10713281	G	A	upstream	BnaA10g13230D	.	.	.	10713281	SNP	G	A	0/0:19,0:19:0.000:285	0/1:8,14:22:0.636:191
	chrA10	10713316	10713316	G	T	upstream	BnaA10g13230D	.	.	.	10713316	SNP	G	T	1/1:0,22:22:1.000:225	0/1:13,7:20:0.350:82
	chrA10	10713329	10713329	-	G	upstream	BnaA10g13230D	.	.	.	10713327	INDEL	TGG	TGGG	1/1:0,26:26:0.962963:225	0/0:18,0:18:0.000:285
	chrA10	10713462	10713462	A	C	intronic	BnaA10g13230D	.	.	.	10713462	SNP	A	C	0/0:26,0:26:0.000:285	1/1:0,29:29:1.000:225
	chrA10	10713588	10713588	C	T	exonic	BnaA10g13230D	.	synonymous SNV	BnaA10g13230D:BnaA10g13230D.1:exon2:c.C69T:p.L23L	10713588	SNP	C	T	1/1:0,26:26:1.000:225	0/0:18,0:18:0.000:285
	chrA10	10713681	10713681	T	C	intronic	BnaA10g13230D	.	.	.	10713681	SNP	T	C	0/0:25,0:25:0.000:285	1/1:0,32:32:1.000:225
	chrA10	10713685	10713685	G	A	intronic	BnaA10g13230D	.	.	.	10713685	SNP	G	A	0/0:25,0:25:0.000:285	1/1:0,32:32:1.000:225
	chrA10	10713712	10713712	G	C	intronic	BnaA10g13230D	.	.	.	10713712	SNP	G	C	0/0:26,0:26:0.000:285	1/1:0,28:28:1.000:225
	chrA10	10713735	10713735	-	TT	intronic	BnaA10g13230D	.	.	.	10713725	INDEL	GTTTTTTTTTT	GTTTTTTTTTTTT	1/1:0,12:12:0.758621:113	0/0:27,0:27:0.000:285
	chrA10	10713738	10713738	C	A	intronic	BnaA10g13230D	.	.	.	10713738	SNP	C	A	1/1:0,25:25:1.000:127	0/0:27,0:27:0.000:285
	chrA10	10713785	10713785	T	C	exonic	BnaA10g13230D	.	synonymous SNV	BnaA10g13230D:BnaA10g13230D.1:exon3:c.T123C:p.V41V	10713785	SNP	T	C	1/1:0,21:21:1.000:225	0/0:21,0:21:0.000:285
	chrA10	10713791	10713791	G	A	exonic	BnaA10g13230D	.	synonymous SNV	BnaA10g13230D:BnaA10g13230D.1:exon3:c.G129A:p.T43T	10713791	SNP	G	A	1/1:0,20:20:1.000:225	0/0:18,0:18:0.000:285
	chrA10	10713793	10713793	T	A	exonic	BnaA10g13230D	.	nonsynonymous SNV	BnaA10g13230D:BnaA10g13230D.1:exon3:c.T131A:p.L44H	10713793	SNP	T	A	1/1:0,20:20:1.000:225	0/0:18,0:18:0.000:285
	chrA10	10713821	10713821	A	C	intronic	BnaA10g13230D	.	.	.	10713821	SNP	A	C	0/0:19,0:19:0.000:285	1/1:0,7:7:1.000:124
	chrA10	10713823	10713823	G	A	intronic	BnaA10g13230D	.	.	.	10713823	SNP	G	A	0/0:17,0:17:0.000:285	1/1:0,7:7:1.000:124
	chrA10	10713843	10713843	T	C	intronic	BnaA10g13230D	.	.	.	10713843	SNP	T	C	0/0:15,0:15:0.000:285	1/1:0,8:8:1.000:94
	chrA10	10713859	10713859	A	G	intronic	BnaA10g13230D	.	.	.	10713859	SNP	A	G	0/0:17,0:17:0.000:285	1/1:0,11:11:1.000:163
	chrA10	10713871	10713871	C	G	intronic	BnaA10g13230D	.	.	.	10713871	SNP	C	G	0/0:17,0:17:0.000:285	1/1:0,12:12:1.000:162
	chrA10	10713882	10713882	A	C	intronic	BnaA10g13230D	.	.	.	10713882	SNP	A	C	0/0:16,0:16:0.000:285	1/1:0,12:12:1.000:162
	chrA10	10713884	10713884	T	A	intronic	BnaA10g13230D	.	.	.	10713884	SNP	T	A	0/0:15,0:15:0.000:285	1/1:0,12:12:1.000:148
	chrA10	10713886	10713886	G	T	intronic	BnaA10g13230D	.	.	.	10713886	SNP	G	T	0/0:15,0:15:0.000:285	1/1:0,12:12:1.000:162
	chrA10	10713893	10713893	C	T	exonic	BnaA10g13230D	.	synonymous SNV	BnaA10g13230D:BnaA10g13230D.1:exon4:c.C150T:p.A50A	10713893	SNP	C	T	0/0:14,0:14:0.000:285	1/1:0,14:14:1.000:221
	chrA10	10713921	10713921	A	T	exonic	BnaA10g13230D	.	nonsynonymous SNV	BnaA10g13230D:BnaA10g13230D.1:exon4:c.A178T:p.M60L	10713921	SNP	A	T	0/0:14,0:14:0.000:285	1/1:0,19:19:1.000:225
	chrA10	10714123	10714123	A	G	exonic	BnaA10g13230D	.	nonsynonymous SNV	BnaA10g13230D:BnaA10g13230D.1:exon5:c.A293G:p.K98R	10714123	SNP	A	G	1/1:0,20:20:1.000:225	0/0:25,0:25:0.000:285
	chrA10	10714388	10714388	A	G	exonic	BnaA10g13230D	.	nonsynonymous SNV	BnaA10g13230D:BnaA10g13230D.1:exon6:c.A451G:p.N151D	10714388	SNP	A	G	1/1:0,14:14:1.000:225	0/0:15,0:15:0.000:285
	chrA10	10714581	10714581	G	T	intronic	BnaA10g13230D	.	.	.	10714581	SNP	G	T	0/0:20,0:20:0.000:285	1/1:0,17:17:1.000:225
	chrA10	10715418	10715419	TT	-	intronic	BnaA10g13230D	.	.	.	10715410	INDEL	GTTTTTTTTT	GTTTTTTT	1/1:0,27:27:0.928571:197	0/0:24,1:25:0.0357143:29.9454
	chrA10	10715709	10715709	C	-	intronic	BnaA10g13230D	.	.	.	10715708	INDEL	TCA	TA	0/0:27,0:27:0.000:285	1/1:1,21:22:0.88:191
	chrA10	10716686	10716686	T	G	exonic	BnaA10g13230D	.	synonymous SNV	BnaA10g13230D:BnaA10g13230D.1:exon15:c.T1299G:p.S433S	10716686	SNP	T	G	0/0:23,0:23:0.000:285	1/1:0,18:18:1.000:225
	chrA10	10716981	10716981	G	C	exonic	BnaA10g13230D	.	nonsynonymous SNV	BnaA10g13230D:BnaA10g13230D.1:exon15:c.G1594C:p.G532R	10716981	SNP	G	C	1/1:0,23:23:1.000:225	0/0:16,0:16:0.000:285
	chrA10	10717673	10717673	C	T	exonic	BnaA10g13230D	.	synonymous SNV	BnaA10g13230D:BnaA10g13230D.1:exon15:c.C2286T:p.I762I	10717673	SNP	C	T	1/1:0,19:19:1.000:225	0/0:23,0:23:0.000:285
	chrA10	10717716	10717716	T	G	exonic	BnaA10g13230D	.	nonsynonymous SNV	BnaA10g13230D:BnaA10g13230D.1:exon15:c.T2329G:p.S777A	10717716	SNP	T	G	1/1:0,14:14:1.000:225	0/0:24,0:24:0.000:285
	chrA10	10717728	10717728	G	A	exonic	BnaA10g13230D	.	nonsynonymous SNV	BnaA10g13230D:BnaA10g13230D.1:exon15:c.G2341A:p.D781N	10717728	SNP	G	A	1/1:0,15:15:1.000:225	0/0:27,0:27:0.000:285
	chrA10	10717775	10717775	G	C	exonic	BnaA10g13230D	.	nonsynonymous SNV	BnaA10g13230D:BnaA10g13230D.1:exon15:c.G2388C:p.M796I	10717775	SNP	G	C	1/1:0,17:17:1.000:225	0/0:29,0:29:0.000:285
	chrA10	10717813	10717813	A	T	intronic	BnaA10g13230D	.	.	.	10717813	SNP	A	T	1/1:0,20:20:1.000:225	0/0:33,0:33:0.000:285
	chrA10	10717834	10717834	A	G	intronic	BnaA10g13230D	.	.	.	10717834	SNP	A	G	1/1:0,19:19:1.000:225	0/0:27,0:27:0.000:285
	chrA10	10717888	10717888	G	T	intronic	BnaA10g13230D	.	.	.	10717888	SNP	G	T	1/1:0,18:18:1.000:225	0/0:29,0:29:0.000:285
	chrA10	10717927	10717929	AGA	-	intronic	BnaA10g13230D	.	.	.	10717922	INDEL	AAAGAAGA	AAAGA	1/1:0,20:20:0.913043:225	0/0:28,0:28:0.000:285
	chrA10	10717960	10717960	T	C	intronic	BnaA10g13230D	.	.	.	10717960	SNP	T	C	1/1:0,26:26:1.000:225	0/0:25,0:25:0.000:285
	chrA10	10717961	10717961	A	G	intronic	BnaA10g13230D	.	.	.	10717961	SNP	A	G	1/1:0,25:25:1.000:225	0/0:25,0:25:0.000:285
	chrA10	10717997	10717997	C	G	intronic	BnaA10g13230D	.	.	.	10717997	SNP	C	G	1/1:0,27:27:1.000:225	0/0:25,0:25:0.000:285
	chrA10	10717998	10717998	T	G	intronic	BnaA10g13230D	.	.	.	10717998	SNP	T	G	0/0:26,0:26:0.000:285	1/1:0,26:26:1.000:225
	chrA10	10718049	10718049	A	G	exonic	BnaA10g13230D	.	synonymous SNV	BnaA10g13230D:BnaA10g13230D.1:exon16:c.A2415G:p.L805L	10718049	SNP	A	G	1/1:0,20:20:1.000:225	0/0:31,0:31:0.000:285
	chrA10	10718251	10718251	T	A	exonic	BnaA10g13230D	.	nonsynonymous SNV	BnaA10g13230D:BnaA10g13230D.1:exon17:c.T2545A:p.Y849N	10718251	SNP	T	A	1/1:0,22:22:1.000:225	0/0:20,0:20:0.000:285
	chrA10	10718263	10718263	A	G	exonic	BnaA10g13230D	.	nonsynonymous SNV	BnaA10g13230D:BnaA10g13230D.1:exon17:c.A2557G:p.R853G	10718263	SNP	A	G	1/1:0,21:21:1.000:225	0/0:22,0:22:0.000:285
	chrA10	10718497	10718497	C	T	downstream	BnaA10g13230D	.	.	.	10718497	SNP	C	T	0/1:2,16:18:0.889:158	0/0:21,0:21:0.000:285
	chrA10	10718580	10718580	T	-	downstream	BnaA10g13230D	.	.	.	10718570	INDEL	ATTTTTTTTTT	ATTTTTTTTT	1/1:0,7:7:0.777778:24.4299	0/0:22,0:22:0.000:285
	chrA10	10718606	10718606	C	A	downstream	BnaA10g13230D	.	.	.	10718606	SNP	C	A	1/1:0,6:6:1.000:152	0/0:18,0:18:0.000:285
	chrA10	10719209	10719209	A	G	downstream	BnaA10g13230D	.	.	.	10719209	SNP	A	G	1/1:0,6:6:1.000:149	0/0:15,0:15:0.000:285
	chrA10	10719234	10719234	A	T	downstream	BnaA10g13230D	.	.	.	10719234	SNP	A	T	1/1:0,7:7:1.000:165	0/0:17,0:17:0.000:285
	chrA10	10719310	10719310	T	G	intergenic	BnaA10g13230D;BnaA10g13240D	dist=1012;dist=4015	.	.	10719310	SNP	T	G	1/1:0,7:7:1.000:188	0/0:28,0:28:0.000:285
	chrA10	10719390	10719390	T	A	intergenic	BnaA10g13230D;BnaA10g13240D	dist=1092;dist=3935	.	.	10719390	SNP	T	A	1/1:0,6:6:1.000:155	0/0:30,0:30:0.000:285
	chrA10	10719412	10719412	T	C	intergenic	BnaA10g13230D;BnaA10g13240D	dist=1114;dist=3913	.	.	10719412	SNP	T	C	1/1:0,6:6:1.000:136	0/0:27,0:27:0.000:285
	chrA10	10719448	10719448	A	G	intergenic	BnaA10g13230D;BnaA10g13240D	dist=1150;dist=3877	.	.	10719448	SNP	A	G	1/1:0,7:7:1.000:166	0/0:23,0:23:0.000:285
	chrA10	10719456	10719456	T	G	intergenic	BnaA10g13230D;BnaA10g13240D	dist=1158;dist=3869	.	.	10719456	SNP	T	G	1/1:0,8:8:1.000:185	0/0:23,0:23:0.000:285
	chrA10	10719527	10719527	G	C	intergenic	BnaA10g13230D;BnaA10g13240D	dist=1229;dist=3798	.	.	10719527	SNP	G	C	0/0:14,0:14:0.000:285	1/1:0,15:15:1.000:205
	chrA10	10719541	10719541	T	C	intergenic	BnaA10g13230D;BnaA10g13240D	dist=1243;dist=3784	.	.	10719541	SNP	T	C	1/1:0,14:14:1.000:225	0/0:18,0:18:0.000:285
	chrA10	10719624	10719624	A	-	intergenic	BnaA10g13230D;BnaA10g13240D	dist=1326;dist=3701	.	.	10719618	INDEL	GAAAAAA	GAAAAA	1/1:0,16:16:1:90	0/0:20,0:20:0.000:285
	chrA10	10719696	10719696	A	G	intergenic	BnaA10g13230D;BnaA10g13240D	dist=1398;dist=3629	.	.	10719696	SNP	A	G	1/1:0,12:12:1.000:225	0/0:13,0:13:0.000:285
	chrA10	10719729	10719729	G	T	intergenic	BnaA10g13230D;BnaA10g13240D	dist=1431;dist=3596	.	.	10719729	SNP	G	T	1/1:0,12:12:1.000:225	0/0:14,0:14:0.000:285
	chrA10	10719739	10719739	C	-	intergenic	BnaA10g13230D;BnaA10g13240D	dist=1441;dist=3586	.	.	10719738	INDEL	AC	A	1/1:0,14:14:0.933333:225	0/0:10,0:10:0.000:278
	chrA10	10719758	10719758	-	T	intergenic	BnaA10g13230D;BnaA10g13240D	dist=1460;dist=3567	.	.	10719754	INDEL	ATTTT	ATTTTT	0/0:16,0:16:0.000:285	1/1:0,9:9:1:135
	chrA10	10719765	10719765	C	T	intergenic	BnaA10g13230D;BnaA10g13240D	dist=1467;dist=3560	.	.	10719765	SNP	C	T	1/1:0,14:14:1.000:225	0/0:10,0:10:0.000:283
	chrA10	10719800	10719800	A	G	intergenic	BnaA10g13230D;BnaA10g13240D	dist=1502;dist=3525	.	.	10719800	SNP	A	G	1/1:0,21:21:1.000:225	0/0:12,0:12:0.000:285
	chrA10	10719879	10719879	T	A	intergenic	BnaA10g13230D;BnaA10g13240D	dist=1581;dist=3446	.	.	10719879	SNP	T	A	1/1:0,20:20:1.000:225	0/0:13,0:13:0.000:285
	chrA10	10719889	10719889	T	A	intergenic	BnaA10g13230D;BnaA10g13240D	dist=1591;dist=3436	.	.	10719889	SNP	T	A	0/0:21,0:21:0.000:285	1/1:0,13:13:1.000:225
	chrA10	10719928	10719928	T	C	intergenic	BnaA10g13230D;BnaA10g13240D	dist=1630;dist=3397	.	.	10719928	SNP	T	C	1/1:0,20:20:1.000:225	0/0:14,0:14:0.000:285
	chrA10	10719932	10719932	T	A	intergenic	BnaA10g13230D;BnaA10g13240D	dist=1634;dist=3393	.	.	10719932	SNP	T	A	1/1:0,21:21:1.000:225	0/0:15,0:15:0.000:285
	chrA10	10719971	10719971	T	G	intergenic	BnaA10g13230D;BnaA10g13240D	dist=1673;dist=3354	.	.	10719971	SNP	T	G	1/1:0,15:15:1.000:225	0/0:19,0:19:0.000:285
	chrA10	10719982	10719982	A	-	intergenic	BnaA10g13230D;BnaA10g13240D	dist=1684;dist=3343	.	.	10719976	INDEL	TAAAAAA	TAAAAA	1/1:0,7:7:1:64	0/0:18,0:18:0.000:285
	chrA10	10719997	10719997	C	T	intergenic	BnaA10g13230D;BnaA10g13240D	dist=1699;dist=3328	.	.	10719997	SNP	C	T	1/1:0,16:16:1.000:225	0/0:18,0:18:0.000:285
	chrA10	10720043	10720043	T	C	intergenic	BnaA10g13230D;BnaA10g13240D	dist=1745;dist=3282	.	.	10720043	SNP	T	C	1/1:0,19:19:1.000:225	0/0:17,0:17:0.000:285
	chrA10	10720048	10720048	C	T	intergenic	BnaA10g13230D;BnaA10g13240D	dist=1750;dist=3277	.	.	10720048	SNP	C	T	1/1:0,19:19:1.000:225	0/0:18,0:18:0.000:285
	chrA10	10720055	10720055	A	C	intergenic	BnaA10g13230D;BnaA10g13240D	dist=1757;dist=3270	.	.	10720055	SNP	A	C	1/1:0,17:17:1.000:205	0/0:19,0:19:0.000:285
	chrA10	10720070	10720083	CAAAAACTAAAATT	-	intergenic	BnaA10g13230D;BnaA10g13240D	dist=1772;dist=3242	.	.	10720069	INDEL	CCAAAAACTAAAATTTAAAAACTAAAA	CTAAAAACTAAAA	1/1:0,16:16:0.764706:225	0/0:19,0:19:0.000:285
	chrA10	10720154	10720154	T	C	intergenic	BnaA10g13230D;BnaA10g13240D	dist=1856;dist=3171	.	.	10720154	SNP	T	C	1/1:0,18:18:1.000:225	0/0:23,0:23:0.000:285
	chrA10	10720165	10720165	T	A	intergenic	BnaA10g13230D;BnaA10g13240D	dist=1867;dist=3160	.	.	10720165	SNP	T	A	1/1:0,16:16:1.000:225	0/0:24,0:24:0.000:285
	chrA10	10720172	10720172	G	T	intergenic	BnaA10g13230D;BnaA10g13240D	dist=1874;dist=3153	.	.	10720172	SNP	G	T	1/1:0,15:15:1.000:224	0/0:22,0:22:0.000:285
	chrA10	10720204	10720204	G	C	intergenic	BnaA10g13230D;BnaA10g13240D	dist=1906;dist=3121	.	.	10720204	SNP	G	C	1/1:0,14:14:1.000:225	0/0:25,0:25:0.000:285
	chrA10	10720239	10720239	T	G	intergenic	BnaA10g13230D;BnaA10g13240D	dist=1941;dist=3086	.	.	10720239	SNP	T	G	1/1:0,15:15:1.000:225	0/0:24,0:24:0.000:285
	chrA10	10720278	10720278	T	A	intergenic	BnaA10g13230D;BnaA10g13240D	dist=1980;dist=3047	.	.	10720278	SNP	T	A	1/1:0,10:10:1.000:207	0/0:23,0:23:0.000:285
	chrA10	10720279	10720279	T	C	intergenic	BnaA10g13230D;BnaA10g13240D	dist=1981;dist=3046	.	.	10720279	SNP	T	C	1/1:0,10:10:1.000:192	0/0:23,0:23:0.000:285
	chrA10	10720316	10720316	-	C	intergenic	BnaA10g13230D;BnaA10g13240D	dist=2018;dist=3009	.	.	10720316	INDEL	A	AC	1/1:0,7:7:0.846154:124	0/0:20,0:20:0.000:285
	chrA10	10720321	10720321	T	C	intergenic	BnaA10g13230D;BnaA10g13240D	dist=2023;dist=3004	.	.	10720321	SNP	T	C	1/1:0,12:12:1.000:225	0/0:23,0:23:0.000:285
	chrA10	10720355	10720355	A	T	intergenic	BnaA10g13230D;BnaA10g13240D	dist=2057;dist=2970	.	.	10720355	SNP	A	T	1/1:0,12:12:1.000:225	0/0:24,0:24:0.000:285
	chrA10	10720383	10720383	C	T	intergenic	BnaA10g13230D;BnaA10g13240D	dist=2085;dist=2942	.	.	10720383	SNP	C	T	0/0:10,0:10:0.000:285	1/1:0,29:29:1.000:225
	chrA10	10720416	10720416	C	A	intergenic	BnaA10g13230D;BnaA10g13240D	dist=2118;dist=2909	.	.	10720416	SNP	C	A	1/1:0,8:8:1.000:185	0/0:33,0:33:0.000:285
	chrA10	10720417	10720417	G	A	intergenic	BnaA10g13230D;BnaA10g13240D	dist=2119;dist=2908	.	.	10720417	SNP	G	A	1/1:0,9:9:1.000:196	0/0:31,0:31:0.000:285
	chrA10	10720520	10720520	C	T	intergenic	BnaA10g13230D;BnaA10g13240D	dist=2222;dist=2805	.	.	10720520	SNP	C	T	1/1:0,7:7:1.000:148	0/0:26,0:26:0.000:285
	chrA10	10720522	10720522	G	T	intergenic	BnaA10g13230D;BnaA10g13240D	dist=2224;dist=2803	.	.	10720522	SNP	G	T	1/1:0,7:7:1.000:141	0/0:26,0:26:0.000:285
	chrA10	10720524	10720524	C	T	intergenic	BnaA10g13230D;BnaA10g13240D	dist=2226;dist=2801	.	.	10720524	SNP	C	T	1/1:0,6:6:1.000:113	0/0:26,0:26:0.000:285
	chrA10	10720540	10720540	A	G	intergenic	BnaA10g13230D;BnaA10g13240D	dist=2242;dist=2785	.	.	10720540	SNP	A	G	1/1:0,10:10:1.000:186	0/0:25,0:25:0.000:285
	chrA10	10720602	10720602	T	G	intergenic	BnaA10g13230D;BnaA10g13240D	dist=2304;dist=2723	.	.	10720602	SNP	T	G	1/1:0,13:13:1.000:206	0/0:30,0:30:0.000:285
	chrA10	10720617	10720617	C	T	intergenic	BnaA10g13230D;BnaA10g13240D	dist=2319;dist=2708	.	.	10720617	SNP	C	T	1/1:0,15:15:1.000:225	0/0:33,0:33:0.000:285
	chrA10	10720659	10720659	T	C	intergenic	BnaA10g13230D;BnaA10g13240D	dist=2361;dist=2666	.	.	10720659	SNP	T	C	1/1:0,10:10:1.000:200	0/0:32,0:32:0.000:285
	chrA10	10720668	10720668	A	T	intergenic	BnaA10g13230D;BnaA10g13240D	dist=2370;dist=2657	.	.	10720668	SNP	A	T	1/1:0,12:12:1.000:225	0/0:29,0:29:0.000:285
	chrA10	10720693	10720693	G	A	intergenic	BnaA10g13230D;BnaA10g13240D	dist=2395;dist=2632	.	.	10720693	SNP	G	A	1/1:0,14:14:1.000:225	0/0:22,0:22:0.000:285
	chrA10	10720756	10720756	T	A	intergenic	BnaA10g13230D;BnaA10g13240D	dist=2458;dist=2569	.	.	10720756	SNP	T	A	1/1:0,10:10:1.000:225	0/0:20,0:20:0.000:285
	chrA10	10720833	10720833	G	A	intergenic	BnaA10g13230D;BnaA10g13240D	dist=2535;dist=2492	.	.	10720833	SNP	G	A	1/1:0,14:14:1.000:225	0/0:25,0:25:0.000:285
	chrA10	10720843	10720843	A	-	intergenic	BnaA10g13230D;BnaA10g13240D	dist=2545;dist=2482	.	.	10720837	INDEL	GAAAAAA	GAAAAA	0/0:14,0:14:0.000:285	1/1:0,25:25:0.888889:140
	chrA10	10720880	10720880	A	-	intergenic	BnaA10g13230D;BnaA10g13240D	dist=2582;dist=2445	.	.	10720878	INDEL	GAA	GA	1/1:0,16:16:0.9375:225	0/0:28,0:28:0.000:285
	chrA10	10720948	10720948	T	A	intergenic	BnaA10g13230D;BnaA10g13240D	dist=2650;dist=2377	.	.	10720948	SNP	T	A	1/1:0,15:15:1.000:225	0/0:20,0:20:0.000:285
	chrA10	10720958	10720958	A	G	intergenic	BnaA10g13230D;BnaA10g13240D	dist=2660;dist=2367	.	.	10720958	SNP	A	G	1/1:0,10:10:1.000:223	0/0:17,0:17:0.000:285
	chrA10	10720961	10720961	C	A	intergenic	BnaA10g13230D;BnaA10g13240D	dist=2663;dist=2364	.	.	10720961	SNP	C	A	1/1:0,11:11:1.000:225	0/0:18,0:18:0.000:285
	chrA10	10720964	10720964	A	T	intergenic	BnaA10g13230D;BnaA10g13240D	dist=2666;dist=2361	.	.	10720964	SNP	A	T	1/1:0,10:10:1.000:224	0/0:18,0:18:0.000:285
	chrA10	10720979	10720979	T	A	intergenic	BnaA10g13230D;BnaA10g13240D	dist=2681;dist=2346	.	.	10720979	SNP	T	A	1/1:0,14:14:1.000:225	0/0:17,0:17:0.000:285
	chrA10	10720988	10720988	C	A	intergenic	BnaA10g13230D;BnaA10g13240D	dist=2690;dist=2337	.	.	10720988	SNP	C	A	1/1:0,16:16:1.000:225	0/0:15,0:15:0.000:285
	chrA10	10721039	10721039	G	T	intergenic	BnaA10g13230D;BnaA10g13240D	dist=2741;dist=2286	.	.	10721039	SNP	G	T	1/1:0,19:19:1.000:225	0/0:16,0:16:0.000:285
	chrA10	10721096	10721096	-	ACTCTCTA	intergenic	BnaA10g13230D;BnaA10g13240D	dist=2798;dist=2229	.	.	10721090	INDEL	GTCTCTA	GTCTCTAACTCTCTA	1/1:0,7:7:0.75:225	0/0:13,0:13:0.000:285
	chrA10	10721142	10721142	-	A	intergenic	BnaA10g13230D;BnaA10g13240D	dist=2844;dist=2183	.	.	10721134	INDEL	CAAAAAAAA	CAAAAAAAAA	1/1:0,9:9:0.88:32.4205	0/0:21,0:21:0.000:285
	chrA10	10721189	10721194	ATTTAT	-	intergenic	BnaA10g13230D;BnaA10g13240D	dist=2891;dist=2131	.	.	10721186	INDEL	AATATTTAT	AAT	1/1:0,19:19:0.95:225	0/0:18,0:18:0.000:285
	chrA10	10721247	10721247	A	T	intergenic	BnaA10g13230D;BnaA10g13240D	dist=2949;dist=2078	.	.	10721247	SNP	A	T	1/1:0,16:16:1.000:225	0/0:17,0:17:0.000:285
	chrA10	10721313	10721313	A	G	intergenic	BnaA10g13230D;BnaA10g13240D	dist=3015;dist=2012	.	.	10721313	SNP	A	G	1/1:0,17:17:1.000:225	0/0:13,0:13:0.000:285
	chrA10	10721347	10721347	G	C	intergenic	BnaA10g13230D;BnaA10g13240D	dist=3049;dist=1978	.	.	10721347	SNP	G	C	1/1:0,18:18:1.000:225	0/0:15,0:15:0.000:285
	chrA10	10721390	10721390	A	T	intergenic	BnaA10g13230D;BnaA10g13240D	dist=3092;dist=1935	.	.	10721390	SNP	A	T	1/1:0,18:18:1.000:225	0/0:16,0:16:0.000:285
	chrA10	10721513	10721513	-	TT	intergenic	BnaA10g13230D;BnaA10g13240D	dist=3215;dist=1812	.	.	10721500	INDEL	ATTTTTTTTTTTTT	ATTTTTTTTTTTTTTT	0/0:24,0:24:0.000:285	1/1:0,14:14:0.7:65
	chrA10	10721572	10721572	C	T	intergenic	BnaA10g13230D;BnaA10g13240D	dist=3274;dist=1753	.	.	10721572	SNP	C	T	1/1:0,24:24:1.000:225	0/0:12,0:12:0.000:283
	chrA10	10721631	10721631	A	T	intergenic	BnaA10g13230D;BnaA10g13240D	dist=3333;dist=1694	.	.	10721631	SNP	A	T	1/1:0,17:17:1.000:225	0/0:16,0:16:0.000:285
	chrA10	10721672	10721672	T	C	intergenic	BnaA10g13230D;BnaA10g13240D	dist=3374;dist=1653	.	.	10721672	SNP	T	C	1/1:0,14:14:1.000:225	0/0:16,0:16:0.000:285
	chrA10	10721817	10721817	A	-	intergenic	BnaA10g13230D;BnaA10g13240D	dist=3519;dist=1508	.	.	10721813	INDEL	TAAAA	TAAA	1/1:0,10:10:1:129	0/0:22,0:22:0.000:285
	chrA10	10721838	10721838	A	C	intergenic	BnaA10g13230D;BnaA10g13240D	dist=3540;dist=1487	.	.	10721838	SNP	A	C	1/1:0,22:22:1.000:225	0/0:21,0:21:0.000:285
	chrA10	10721889	10721889	A	G	intergenic	BnaA10g13230D;BnaA10g13240D	dist=3591;dist=1436	.	.	10721889	SNP	A	G	1/1:0,20:20:1.000:225	0/0:19,0:19:0.000:285
	chrA10	10721910	10721910	T	G	intergenic	BnaA10g13230D;BnaA10g13240D	dist=3612;dist=1415	.	.	10721910	SNP	T	G	1/1:0,19:19:1.000:225	0/0:19,0:19:0.000:285
	chrA10	10722128	10722128	G	T	intergenic	BnaA10g13230D;BnaA10g13240D	dist=3830;dist=1197	.	.	10722128	SNP	G	T	1/1:0,24:24:1.000:225	0/0:28,0:28:0.000:285
	chrA10	10722172	10722172	G	A	intergenic	BnaA10g13230D;BnaA10g13240D	dist=3874;dist=1153	.	.	10722172	SNP	G	A	1/1:0,17:17:1.000:225	0/0:31,0:31:0.000:285
	chrA10	10722194	10722194	A	G	intergenic	BnaA10g13230D;BnaA10g13240D	dist=3896;dist=1131	.	.	10722194	SNP	A	G	1/1:0,20:20:1.000:225	0/0:33,0:33:0.000:285
	chrA10	10722203	10722203	A	G	intergenic	BnaA10g13230D;BnaA10g13240D	dist=3905;dist=1122	.	.	10722203	SNP	A	G	1/1:0,21:21:1.000:225	0/0:33,0:33:0.000:285
	chrA10	10722207	10722207	A	G	intergenic	BnaA10g13230D;BnaA10g13240D	dist=3909;dist=1118	.	.	10722207	SNP	A	G	1/1:0,21:21:1.000:225	0/0:32,0:32:0.000:285
	chrA10	10722292	10722292	T	A	intergenic	BnaA10g13230D;BnaA10g13240D	dist=3994;dist=1033	.	.	10722292	SNP	T	A	1/1:0,19:19:1.000:225	0/0:33,0:33:0.000:285
	chrA10	10722297	10722297	C	T	intergenic	BnaA10g13230D;BnaA10g13240D	dist=3999;dist=1028	.	.	10722297	SNP	C	T	0/0:19,0:19:0.000:285	1/1:0,32:32:1.000:225
	chrA10	10722323	10722323	C	T	intergenic	BnaA10g13230D;BnaA10g13240D	dist=4025;dist=1002	.	.	10722323	SNP	C	T	1/1:0,15:15:1.000:225	0/0:25,0:25:0.000:285
	chrA10	10722340	10722340	G	C	upstream	BnaA10g13240D	.	.	.	10722340	SNP	G	C	1/1:0,16:16:1.000:225	0/0:32,0:32:0.000:285	AT5G60440	AGL62 encodes a Type I MADS domain protein that likely functions as a transcription factor. It is expressed AGL62 is expressed exclusively in the endosperm. AGL62 supresses suppresses cellularization during the syncytial phase of endosperm development.
	chrA10	10722343	10722343	C	T	upstream	BnaA10g13240D	.	.	.	10722343	SNP	C	T	0/0:16,0:16:0.000:285	1/1:0,32:32:1.000:225
	chrA10	10722363	10722363	C	G	upstream	BnaA10g13240D	.	.	.	10722363	SNP	C	G	1/1:0,14:14:1.000:225	0/0:35,0:35:0.000:285
	chrA10	10722366	10722366	G	C	upstream	BnaA10g13240D	.	.	.	10722366	SNP	G	C	1/1:0,14:14:1.000:225	0/0:35,0:35:0.000:285
	chrA10	10722367	10722367	C	T	upstream	BnaA10g13240D	.	.	.	10722367	SNP	C	T	1/1:0,14:14:1.000:225	0/0:35,0:35:0.000:285
	chrA10	10722445	10722445	T	C	upstream	BnaA10g13240D	.	.	.	10722445	SNP	T	C	1/1:0,20:20:1.000:225	0/0:32,0:32:0.000:285
	chrA10	10722462	10722462	C	T	upstream	BnaA10g13240D	.	.	.	10722462	SNP	C	T	1/1:0,24:24:1.000:225	0/0:31,0:31:0.000:285
	chrA10	10722481	10722481	A	G	upstream	BnaA10g13240D	.	.	.	10722481	SNP	A	G	0/0:23,0:23:0.000:285	1/1:1,28:29:0.966:228
	chrA10	10722488	10722488	T	C	upstream	BnaA10g13240D	.	.	.	10722488	SNP	T	C	1/1:0,22:22:1.000:225	0/0:30,0:30:0.000:285
	chrA10	10722505	10722505	C	A	upstream	BnaA10g13240D	.	.	.	10722505	SNP	C	A	1/1:0,25:25:1.000:225	0/0:26,0:26:0.000:285
	chrA10	10722712	10722712	T	C	upstream	BnaA10g13240D	.	.	.	10722712	SNP	T	C	1/1:0,26:26:1.000:225	0/0:25,0:25:0.000:285
	chrA10	10722735	10722735	C	G	upstream	BnaA10g13240D	.	.	.	10722735	SNP	C	G	1/1:0,24:24:1.000:225	0/0:25,0:25:0.000:285
	chrA10	10722873	10722873	T	A	upstream	BnaA10g13240D	.	.	.	10722873	SNP	T	A	1/1:0,27:27:1.000:225	0/0:22,0:22:0.000:285
	chrA10	10722905	10722905	C	T	upstream	BnaA10g13240D	.	.	.	10722905	SNP	C	T	1/1:0,25:25:1.000:225	0/0:22,0:22:0.000:285
	chrA10	10722914	10722914	A	G	upstream	BnaA10g13240D	.	.	.	10722914	SNP	A	G	1/1:0,28:28:1.000:225	0/0:22,0:22:0.000:285
	chrA10	10723064	10723064	A	G	upstream	BnaA10g13240D	.	.	.	10723064	SNP	A	G	1/1:0,28:28:1.000:225	0/0:17,0:17:0.000:285
	chrA10	10723259	10723259	C	A	upstream	BnaA10g13240D	.	.	.	10723259	SNP	C	A	1/1:0,17:17:1.000:225	0/0:23,0:23:0.000:285
	chrA10	10723516	10723516	C	T	exonic	BnaA10g13240D	.	synonymous SNV	BnaA10g13240D:BnaA10g13240D.1:exon1:c.C192T:p.H64H	10723516	SNP	C	T	1/1:0,26:26:1.000:225	0/0:28,0:28:0.000:285
	chrA10	10723661	10723661	G	A	intronic	BnaA10g13240D	.	.	.	10723661	SNP	G	A	1/1:0,23:23:1.000:225	0/0:27,0:27:0.000:285
	chrA10	10723726	10723726	A	T	intronic	BnaA10g13240D	.	.	.	10723726	SNP	A	T	1/1:0,26:26:1.000:225	0/0:34,0:34:0.000:285
	chrA10	10723754	10723754	G	C	intronic	BnaA10g13240D	.	.	.	10723754	SNP	G	C	1/1:0,32:32:1.000:225	0/0:29,0:29:0.000:285
	chrA10	10723826	10723826	G	T	intronic	BnaA10g13240D	.	.	.	10723826	SNP	G	T	0/0:29,0:29:0.000:285	1/1:0,19:19:1.000:225
	chrA10	10723862	10723862	G	A	intronic	BnaA10g13240D	.	.	.	10723862	SNP	G	A	1/1:0,25:25:1.000:225	0/0:16,0:16:0.000:285
	chrA10	10723936	10723936	A	T	intronic	BnaA10g13240D	.	.	.	10723936	SNP	A	T	1/1:0,14:14:1.000:225	0/0:28,0:28:0.000:285
	chrA10	10723942	10723942	T	G	intronic	BnaA10g13240D	.	.	.	10723942	SNP	T	G	1/1:0,13:13:1.000:225	0/0:29,0:29:0.000:285
	chrA10	10723957	10723957	G	A	intronic	BnaA10g13240D	.	.	.	10723957	SNP	G	A	1/1:0,13:13:1.000:225	0/0:26,0:26:0.000:285
	chrA10	10723964	10723964	-	CATTTAT	intronic	BnaA10g13240D	.	.	.	10723964	INDEL	A	ACATTTAT	1/1:0,9:9:0.833333:225	0/0:29,0:29:0.000:285
	chrA10	10724046	10724046	A	G	exonic	BnaA10g13240D	.	nonsynonymous SNV	BnaA10g13240D:BnaA10g13240D.1:exon2:c.A378G:p.I126M	10724046	SNP	A	G	1/1:0,11:11:1.000:170	0/0:31,0:31:0.000:285
	chrA10	10724163	10724163	T	G	exonic	BnaA10g13240D	.	nonsynonymous SNV	BnaA10g13240D:BnaA10g13240D.1:exon2:c.T495G:p.D165E	10724163	SNP	T	G	1/1:0,15:15:1.000:225	0/0:22,0:22:0.000:285
	chrA10	10724172	10724172	G	C	exonic	BnaA10g13240D	.	synonymous SNV	BnaA10g13240D:BnaA10g13240D.1:exon2:c.G504C:p.S168S	10724172	SNP	G	C	1/1:0,17:17:1.000:225	0/0:20,0:20:0.000:285
	chrA10	10724258	10724258	A	G	exonic	BnaA10g13240D	.	nonsynonymous SNV	BnaA10g13240D:BnaA10g13240D.1:exon2:c.A590G:p.N197S	10724258	SNP	A	G	1/1:0,21:21:1.000:225	0/0:20,0:20:0.000:285
	chrA10	10724296	10724296	G	A	exonic	BnaA10g13240D	.	nonsynonymous SNV	BnaA10g13240D:BnaA10g13240D.1:exon2:c.G628A:p.V210M	10724296	SNP	G	A	1/1:0,24:24:1.000:225	0/0:25,0:25:0.000:285
	chrA10	10724385	10724385	G	A	exonic	BnaA10g13240D	.	synonymous SNV	BnaA10g13240D:BnaA10g13240D.1:exon2:c.G717A:p.E239E	10724385	SNP	G	A	1/1:0,23:23:1.000:225	0/0:37,0:37:0.000:285
	chrA10	10724424	10724424	A	G	exonic	BnaA10g13240D	.	synonymous SNV	BnaA10g13240D:BnaA10g13240D.1:exon2:c.A756G:p.R252R	10724424	SNP	A	G	1/1:0,20:20:1.000:225	0/0:30,0:30:0.000:285
	chrA10	10724523	10724523	G	A	downstream	BnaA10g13240D	.	.	.	10724523	SNP	G	A	1/1:0,20:20:1.000:225	0/0:23,0:23:0.000:285
	chrA10	10724526	10724526	A	G	downstream	BnaA10g13240D	.	.	.	10724526	SNP	A	G	1/1:0,19:19:1.000:225	0/0:23,0:23:0.000:285
	chrA10	10724538	10724538	A	T	downstream	BnaA10g13240D	.	.	.	10724538	SNP	A	T	1/1:0,22:22:1.000:225	0/0:21,0:21:0.000:285
	chrA10	10724609	10724614	CATAGT	-	downstream	BnaA10g13240D	.	.	.	10724607	INDEL	TTCATAGT	TT	1/1:0,26:26:0.962963:225	0/0:22,0:22:0.000:285
	chrA10	10724874	10724874	A	T	downstream	BnaA10g13240D	.	.	.	10724874	SNP	A	T	0/0:22,0:22:0.000:285	1/1:0,26:26:1.000:225
	chrA10	10724929	10724929	A	G	downstream	BnaA10g13240D	.	.	.	10724929	SNP	A	G	1/1:0,23:23:1.000:225	0/0:24,0:24:0.000:285
	chrA10	10724992	10724992	A	G	downstream	BnaA10g13240D	.	.	.	10724992	SNP	A	G	1/1:0,27:27:1.000:225	0/0:31,0:31:0.000:285
	chrA10	10725053	10725053	T	C	downstream	BnaA10g13240D	.	.	.	10725053	SNP	T	C	1/1:0,22:22:1.000:225	0/0:26,0:26:0.000:285
	chrA10	10725055	10725055	A	G	downstream	BnaA10g13240D	.	.	.	10725055	SNP	A	G	1/1:0,22:22:1.000:225	0/0:26,0:26:0.000:285
	chrA10	10725071	10725071	G	T	downstream	BnaA10g13240D	.	.	.	10725071	SNP	G	T	1/1:0,23:23:1.000:225	0/0:30,0:30:0.000:285
	chrA10	10725099	10725099	A	G	downstream	BnaA10g13240D	.	.	.	10725099	SNP	A	G	1/1:0,24:24:1.000:225	0/0:25,0:25:0.000:285
	chrA10	10725133	10725133	G	A	downstream	BnaA10g13240D	.	.	.	10725133	SNP	G	A	1/1:0,21:21:1.000:225	0/0:22,0:22:0.000:285
	chrA10	10725190	10725190	T	C	downstream	BnaA10g13240D	.	.	.	10725190	SNP	T	C	1/1:0,18:18:1.000:225	0/0:30,0:30:0.000:285
	chrA10	10725199	10725199	A	T	downstream	BnaA10g13240D	.	.	.	10725199	SNP	A	T	1/1:0,20:20:1.000:225	0/0:31,0:31:0.000:285
	chrA10	10725205	10725205	T	C	downstream	BnaA10g13240D	.	.	.	10725205	SNP	T	C	1/1:0,17:17:1.000:225	0/0:33,0:33:0.000:285
	chrA10	10725219	10725219	T	A	downstream	BnaA10g13240D	.	.	.	10725219	SNP	T	A	0/0:18,0:18:0.000:285	1/1:0,30:30:1.000:225
	chrA10	10725304	10725304	A	G	downstream	BnaA10g13240D	.	.	.	10725304	SNP	A	G	1/1:0,21:21:1.000:225	0/0:27,0:27:0.000:285
	chrA10	10725330	10725330	C	T	downstream	BnaA10g13240D	.	.	.	10725330	SNP	C	T	1/1:0,25:25:1.000:225	0/0:23,0:23:0.000:285
	chrA10	10725369	10725369	T	G	downstream	BnaA10g13240D	.	.	.	10725369	SNP	T	G	1/1:0,23:23:1.000:225	0/0:20,0:20:0.000:285
	chrA10	10725376	10725376	A	G	downstream	BnaA10g13240D	.	.	.	10725376	SNP	A	G	1/1:0,24:24:1.000:225	0/0:20,0:20:0.000:285
	chrA10	10725420	10725420	G	-	downstream	BnaA10g13240D	.	.	.	10725419	INDEL	AG	A	1/1:0,19:19:1:225	0/0:29,0:29:0.000:285
	chrA10	10725533	10725535	ATA	-	intergenic	BnaA10g13240D;BnaA10g13250D	dist=1025;dist=6894	.	.	10725528	INDEL	AAATAATA	AAATA	1/1:0,11:11:0.944444:186	0/0:36,0:36:0.000:285
	chrA10	10725558	10725558	T	A	intergenic	BnaA10g13240D;BnaA10g13250D	dist=1050;dist=6871	.	.	10725558	SNP	T	A	1/1:0,20:20:1.000:225	0/0:28,0:28:0.000:285
	chrA10	10725617	10725617	G	A	intergenic	BnaA10g13240D;BnaA10g13250D	dist=1109;dist=6812	.	.	10725617	SNP	G	A	1/1:0,20:20:1.000:225	0/0:22,0:22:0.000:285
	chrA10	10725620	10725620	C	G	intergenic	BnaA10g13240D;BnaA10g13250D	dist=1112;dist=6809	.	.	10725620	SNP	C	G	1/1:0,20:20:1.000:225	0/0:21,0:21:0.000:285
	chrA10	10725627	10725627	T	G	intergenic	BnaA10g13240D;BnaA10g13250D	dist=1119;dist=6802	.	.	10725627	SNP	T	G	1/1:0,18:18:1.000:225	0/0:23,0:23:0.000:285
	chrA10	10725654	10725654	G	A	intergenic	BnaA10g13240D;BnaA10g13250D	dist=1146;dist=6775	.	.	10725654	SNP	G	A	1/1:0,21:21:1.000:225	0/0:18,0:18:0.000:285
	chrA10	10725729	10725729	A	T	intergenic	BnaA10g13240D;BnaA10g13250D	dist=1221;dist=6700	.	.	10725729	SNP	A	T	0/0:21,0:21:0.000:285	1/1:0,20:20:1.000:225
	chrA10	10725740	10725740	G	T	intergenic	BnaA10g13240D;BnaA10g13250D	dist=1232;dist=6689	.	.	10725740	SNP	G	T	1/1:0,18:18:1.000:225	0/0:20,0:20:0.000:285
	chrA10	10725748	10725748	T	C	intergenic	BnaA10g13240D;BnaA10g13250D	dist=1240;dist=6681	.	.	10725748	SNP	T	C	1/1:0,21:21:1.000:225	0/0:22,0:22:0.000:285
	chrA10	10725759	10725759	A	T	intergenic	BnaA10g13240D;BnaA10g13250D	dist=1251;dist=6670	.	.	10725759	SNP	A	T	1/1:0,22:22:1.000:225	0/0:23,0:23:0.000:285
	chrA10	10725794	10725794	G	T	intergenic	BnaA10g13240D;BnaA10g13250D	dist=1286;dist=6635	.	.	10725794	SNP	G	T	1/1:0,20:20:1.000:225	0/0:25,0:25:0.000:285
	chrA10	10725854	10725854	G	-	intergenic	BnaA10g13240D;BnaA10g13250D	dist=1346;dist=6575	.	.	10725853	INDEL	TG	T	1/1:0,16:16:0.944444:225	0/0:21,0:21:0.000:285
	chrA10	10725885	10725885	A	C	intergenic	BnaA10g13240D;BnaA10g13250D	dist=1377;dist=6544	.	.	10725885	SNP	A	C	1/1:0,20:20:1.000:225	0/0:29,0:29:0.000:285
	chrA10	10725904	10725904	G	A	intergenic	BnaA10g13240D;BnaA10g13250D	dist=1396;dist=6525	.	.	10725904	SNP	G	A	1/1:0,18:18:1.000:225	0/0:29,0:29:0.000:285
	chrA10	10725962	10725962	A	G	intergenic	BnaA10g13240D;BnaA10g13250D	dist=1454;dist=6467	.	.	10725962	SNP	A	G	1/1:0,19:19:1.000:225	0/0:30,0:30:0.000:285
	chrA10	10726045	10726045	C	T	intergenic	BnaA10g13240D;BnaA10g13250D	dist=1537;dist=6384	.	.	10726045	SNP	C	T	1/1:0,20:20:1.000:225	0/0:23,0:23:0.000:285
	chrA10	10726049	10726049	A	G	intergenic	BnaA10g13240D;BnaA10g13250D	dist=1541;dist=6380	.	.	10726049	SNP	A	G	1/1:0,21:21:1.000:225	0/0:22,0:22:0.000:285
	chrA10	10726055	10726055	G	A	intergenic	BnaA10g13240D;BnaA10g13250D	dist=1547;dist=6374	.	.	10726055	SNP	G	A	1/1:0,20:20:1.000:225	0/0:22,0:22:0.000:285
	chrA10	10726113	10726113	A	T	intergenic	BnaA10g13240D;BnaA10g13250D	dist=1605;dist=6316	.	.	10726113	SNP	A	T	1/1:0,21:21:1.000:225	0/0:26,0:26:0.000:285
	chrA10	10726114	10726114	C	T	intergenic	BnaA10g13240D;BnaA10g13250D	dist=1606;dist=6315	.	.	10726114	SNP	C	T	1/1:0,19:19:1.000:225	0/0:26,0:26:0.000:285
	chrA10	10726116	10726116	G	T	intergenic	BnaA10g13240D;BnaA10g13250D	dist=1608;dist=6313	.	.	10726116	SNP	G	T	1/1:0,20:20:1.000:225	0/0:25,0:25:0.000:285
	chrA10	10726118	10726118	C	T	intergenic	BnaA10g13240D;BnaA10g13250D	dist=1610;dist=6311	.	.	10726118	SNP	C	T	1/1:0,21:21:1.000:225	0/0:27,0:27:0.000:285
	chrA10	10726119	10726119	A	G	intergenic	BnaA10g13240D;BnaA10g13250D	dist=1611;dist=6310	.	.	10726119	SNP	A	G	1/1:0,21:21:1.000:225	0/0:27,0:27:0.000:285
	chrA10	10726156	10726156	G	A	intergenic	BnaA10g13240D;BnaA10g13250D	dist=1648;dist=6273	.	.	10726156	SNP	G	A	1/1:0,25:25:1.000:225	0/0:26,0:26:0.000:285
	chrA10	10726170	10726170	C	T	intergenic	BnaA10g13240D;BnaA10g13250D	dist=1662;dist=6259	.	.	10726170	SNP	C	T	1/1:0,24:24:1.000:225	0/0:27,0:27:0.000:285
	chrA10	10726210	10726210	C	G	intergenic	BnaA10g13240D;BnaA10g13250D	dist=1702;dist=6219	.	.	10726210	SNP	C	G	1/1:0,25:25:1.000:225	0/0:30,0:30:0.000:285
	chrA10	10726239	10726239	G	C	intergenic	BnaA10g13240D;BnaA10g13250D	dist=1731;dist=6190	.	.	10726239	SNP	G	C	1/1:0,27:27:1.000:225	0/0:31,0:31:0.000:285
	chrA10	10726252	10726252	G	C	intergenic	BnaA10g13240D;BnaA10g13250D	dist=1744;dist=6177	.	.	10726252	SNP	G	C	1/1:0,25:25:1.000:225	0/0:32,0:32:0.000:285
	chrA10	10726257	10726257	G	A	intergenic	BnaA10g13240D;BnaA10g13250D	dist=1749;dist=6172	.	.	10726257	SNP	G	A	1/1:0,25:25:1.000:225	0/0:32,0:32:0.000:285
	chrA10	10726264	10726264	A	T	intergenic	BnaA10g13240D;BnaA10g13250D	dist=1756;dist=6165	.	.	10726264	SNP	A	T	1/1:0,24:24:1.000:225	0/0:33,0:33:0.000:285
	chrA10	10726374	10726374	T	A	intergenic	BnaA10g13240D;BnaA10g13250D	dist=1866;dist=6055	.	.	10726374	SNP	T	A	1/1:0,16:16:1.000:225	0/0:29,0:29:0.000:285
	chrA10	10726471	10726471	C	T	intergenic	BnaA10g13240D;BnaA10g13250D	dist=1963;dist=5958	.	.	10726471	SNP	C	T	1/1:0,20:20:1.000:225	0/0:20,0:20:0.000:285
	chrA10	10726513	10726513	T	C	intergenic	BnaA10g13240D;BnaA10g13250D	dist=2005;dist=5916	.	.	10726513	SNP	T	C	1/1:0,15:15:1.000:225	0/0:24,0:24:0.000:285
	chrA10	10726519	10726519	T	G	intergenic	BnaA10g13240D;BnaA10g13250D	dist=2011;dist=5910	.	.	10726519	SNP	T	G	1/1:0,15:15:1.000:225	0/0:23,0:23:0.000:285
	chrA10	10726595	10726595	C	G	intergenic	BnaA10g13240D;BnaA10g13250D	dist=2087;dist=5834	.	.	10726595	SNP	C	G	1/1:0,16:16:1.000:225	0/0:20,0:20:0.000:285
	chrA10	10726630	10726630	A	G	intergenic	BnaA10g13240D;BnaA10g13250D	dist=2122;dist=5799	.	.	10726630	SNP	A	G	1/1:0,22:22:1.000:225	0/0:25,0:25:0.000:285
	chrA10	10726635	10726635	C	G	intergenic	BnaA10g13240D;BnaA10g13250D	dist=2127;dist=5794	.	.	10726635	SNP	C	G	1/1:0,22:22:1.000:225	0/0:23,0:23:0.000:285
	chrA10	10726637	10726637	T	C	intergenic	BnaA10g13240D;BnaA10g13250D	dist=2129;dist=5792	.	.	10726637	SNP	T	C	1/1:0,22:22:1.000:225	0/0:22,0:22:0.000:285
	chrA10	10726661	10726661	T	G	intergenic	BnaA10g13240D;BnaA10g13250D	dist=2153;dist=5768	.	.	10726661	SNP	T	G	1/1:0,22:22:1.000:225	0/0:24,0:24:0.000:285
	chrA10	10726690	10726690	T	C	intergenic	BnaA10g13240D;BnaA10g13250D	dist=2182;dist=5739	.	.	10726690	SNP	T	C	0/0:22,0:22:0.000:285	1/1:0,25:25:1.000:225
	chrA10	10726729	10726729	T	-	intergenic	BnaA10g13240D;BnaA10g13250D	dist=2221;dist=5700	.	.	10726728	INDEL	AT	A	1/1:0,23:23:1:225	0/0:28,0:28:0.000:285
	chrA10	10726736	10726736	A	G	intergenic	BnaA10g13240D;BnaA10g13250D	dist=2228;dist=5693	.	.	10726736	SNP	A	G	1/1:0,23:23:1.000:225	0/0:26,0:26:0.000:285
	chrA10	10726814	10726814	G	A	intergenic	BnaA10g13240D;BnaA10g13250D	dist=2306;dist=5615	.	.	10726814	SNP	G	A	1/1:0,19:19:1.000:225	0/0:21,0:21:0.000:285
[truncated: 34,525 more rows]
