# Supplementary material for: QTL Analysis of Five Silique-Related Traits in Brassica napus L. Across Multiple Environments
Source: Front Plant Sci. 2021 Nov 23;12:766271. doi: 10.3389/fpls.2021.766271 (PMC8650614; doi:10.3389/fpls.2021.766271)
Supplement: Supplementary Additional File 1 — The 137 identified QTLs and 120 consensus QTLs for five silique-related traits detected in seven environments. [file Data_Sheet_1.zip › Additional File 1.xlsx]

## Sheet: Sheet1
Additional file 1. The 137 identified QTLs and 120 consensus QTLs for five silique-related traits detected in seven environments.
	Consensus QTL			Identified QTL
Trait	QTL	Position	CI.	QTL	Chr.	Position	CI.	LOD	Add	R2%	Env.
SL	cqSL.A3-1	37.11	36.7-38.5	iq14NJ.A3	A3	37.11	36.7-38.5	2.79	0.15	5.33	14NJ
	cqSL.A3-2	89.01	87.8-90.4	iq14DL.A3-1	A3	89.01	87.8-90.4	3.97	0.18	7.24	14DL
	cqSL.A3-3	93.81	93.2-95.2	iq14DL.A3-2	A3	93.81	93.2-95.2	3.37	0.17	6.04	14DL
	cqSL.A3-4	100.21	95.2-100.7	iq15YL.A3	A3	100.21	95.2-100.7	4.24	0.19	8.32	15YL
	cqSL.A5-1	2.71	0-5.8	iq16NJ.A5	A5	2.71	0-5.8	3	0.16	5.85	16NJ
	cqSL.A5-2	12.21	11.7-16.2	iq16DL.A5	A5	12.21	11.7-16.2	2.86	0.16	5.32	16DL
	cqSL.A5-3	50.11	48.8-52.1	iq16GS.A5	A5	50.11	48.8-52.1	3.18	-0.16	6.21	16GS
	cqSL.A6-1	54.41	53.1-54.8	iq15NJ.A6-1	A6	54.41	53.1-54.8	3.63	0.17	7.1	15NJ
	cqSL.A6-2	60.31	57.9-61.9	iq15NJ.A6-2	A6	60.31	57.9-61.9	3.54	0.17	6.97	15NJ
	cqSL.A7-1	67.71	66.6-68	iq16GS.A7-1	A7	67.71	66.6-68	2.93	0.17	5.78	16GS
	cqSL.A7-2	70.61	70.4-70.8	iq16GS.A7-2	A7	70.61	70.4-70.8	3.11	0.16	6.03	16GS
	cqSL.A7-3	79.91	77.9-80.1	iq15YL.A7	A7	79.91	77.9-80.1	2.61	0.17	5.04	15YL
	cqSL.A9	5.31	3.6-15	iq16DL.A9	A9	5.31	3.6-15	2.56	0.15	4.8	16DL
	cqSL.A10-1	17.51	17.3-18.3	iq16DL.A10	A10	17.51	17.3-18.3	3.04	0.16	5.66	16DL
	cqSL.A10-2	29.01	26.8-30.8	iq14DL.A10-1	A10	29.01	26.8-30.8	3.01	0.15	5.42	14DL
	cqSL.A10-3	34.21	33.66-34.76	iq14DL.A10-2	A10	34.21	33.5-34.6	4.07	0.17	7.22	14DL
				iq15YL.A10	A10	34.61	34.2-44.6	2.73	0.15	5.25	15YL
	cqSL.C2-1	20.91	15.7-29.3	iq16DL.C2	C2	20.91	15.7-29.3	4.25	0.2	8.75	16DL
	cqSL.C2-2	59.91	57.4-61.1	iq14NJ.C2	C2	59.91	57.4-61.1	2.94	0.15	5.81	14NJ
	cqSL.C3-1	17.21	11.7-23.2	iq16DL.C3	C3	17.21	11.7-23.2	3.34	0.17	6.3	16DL
	cqSL.C3-2	42.11	41.4-42.7	iq15YL.C3	C3	42.11	41.4-42.7	2.82	0.16	5.45	15YL
	cqSL.C6-1	6.21	0.1-13.7	iq14DL.C6	C6	6.21	0.1-13.7	4.93	0.19	9.2	14DL
	cqSL.C6-2	38.81	31.4-40.1	iq16NJ.C6	C6	38.81	31.4-40.1	2.64	0.14	5.12	16NJ
	cqSL.C9	32.11	31.2-32.2	iq14DL.C9	C9	32.11	31.2-32.2	2.84	0.14	5.06	14DL
SB	cqSB.A1-1	28.91	28.8-33.3	iq16GS.A1-1	A1	28.91	28.8-33.3	8.14	-0.2	15.28	16GS
	cqSB.A1-2	49.21	46.2-55.9	iq16GS.A1-2	A1	49.21	46.2-55.9	3.35	0.11	5.64	16GS
	cqSB.A7-1	68.51	68.3-68.9	iq14NJ.A7	A7	68.51	68.3-68.9	4.08	-0.14	7.31	14NJ
	cqSB.A7-2	70.01	69.7-70.8	iq14DL.A7-1	A7	70.01	69.7-70.8	5	-0.14	9.12	14DL
	cqSB.A7-3	76.71	73.8-79.9	iq14DL.A7-2	A7	76.71	73.8-79.9	4.02	-0.13	7.79	14DL
	cqSB.A9	15.01	8.1-19.8	iq15NJ.A9	A9	15.01	8.1-19.8	3.77	-0.13	7.1	15NJ
	cqSB.A10-1	52.01	50.4-52.6	iq14DL.A10-1	A10	52.01	50.4-52.6	5.43	-0.13	10.1	14DL
	cqSB.A10-2	58.22	56.5-59.9	iq14DL.A10-2	A10	59.61	59.3-64	4.76	-0.12	8.89	14DL
				iq16DL.A10	A10	56.71	55.2-62.4	5.2	-0.12	9.04	16DL
				iq16NJ.A10	A10	56.71	52.6-59.3	3.19	-0.12	6.08	16NJ
	cqSB.A10-3	66.71	64-68.9	iq14DL.A10-3	A10	66.71	64-68.9	4.87	-0.12	9.66	14DL
	cqSB.A10-4	77.71	77.6-78.2	iq15NJ.A10	A10	77.71	77.6-78.2	2.62	-0.1	4.84	15NJ
	cqSB.C1	11.6	10.7-12.5	iq15YL.C1	C1	11.61	10.7-12.6	3.42	0.11	6.22	15YL
				iq16GS.C1	C1	11.61	5.4-16.4	2.76	0.098	4.61	16GS
	cqSB.C3	50.51	50.3-59.3	iq15NJ.C3	C3	50.51	50.3-59.3	3.46	0.12	6.39	15NJ
	cqSB.C4	101.51	91.3-110.2	iq16DL.C4	C4	101.51	91.3-110.2	2.52	0.08	4.23	16DL
	cqSB.C6-1	51.25	50.2-52.4	iq14DL.C6	C6	51.11	50.9-54.3	6.98	0.15	12.96	14DL
				iq14NJ.C6-1	C6	51.61	50.9-56.7	2.5	0.11	4.38	14NJ
				iq15NJ.C6	C6	51.61	50.9-56.7	2.81	0.11	5.18	15NJ
				iq16DL.C6	C6	51.11	50.9-55.2	5.46	0.14	9.53	16DL
	cqSB.C6-2	61.41	60.6-61.9	iq14NJ.C6-2	C6	61.41	60.6-61.9	3.81	0.13	7.76	14NJ
	cqSB.C6-3	75.31	70.1-83.3	iq14NJ.C6-3	C6	75.31	70.1-83.3	4.01	0.14	8.51	14NJ
	cqSB.C7-1	81.81	80.3-82.2	iq15YL.C7-1	C7	81.81	80.3-82.2	3.52	-0.13	6.42	15YL
	cqSB.C7-2	92.57	92.16-92.97	iq15YL.C7-2	C7	92.81	91.9-93.7	5.79	0.2	11.68	15YL
				iq16GS.C7-1	C7	92.51	91.9-92.8	4.97	0.14	9.22	16GS
	cqSB.C7-3	96.21	95.3-96.4	iq15YL.C7-3	C7	96.21	95.3-96.4	7.91	0.22	15.31	15YL
	cqSB.C7-4	98.52	98.1-99.0	iq16DL.C7	C7	98.81	97.6-99	3.91	0.11	6.73	16DL
				iq16GS.C7-2	C7	98.31	97.8-99	5.26	0.14	9.63	16GS
	cqSB.C7-5	99.21	99.1-99.3	iq15YL.C7-4	C7	99.21	99.1-99.3	7.25	0.2	14.16	15YL
	cqSB.C7-6	101.51	101.2-101.9	iq16GS.C7-3	C7	101.51	101.2-101.9	5.81	0.15	10.58	16GS
	cqSB.C7-7	104.11	103.3-104.5	iq15YL.C7-5	C7	104.11	103.3-104.5	7.54	0.22	14.63	15YL
	cqSB.C8	14.11	13.4-14.4	iq15NJ.C8	C8	14.11	13.4-14.4	3.45	0.12	6.37	15NJ
	cqSB.C9	115.71	114.2-116.3	iq15YL.C9	C9	115.71	114.2-116.3	5.25	0.14	9.96	15YL
ST	cqST.A2-1	97.31	90.8-99.9	iq15YL.A2	A2	97.31	90.8-99.9	2.53	-0.05	4.63	15YL
	cqST.A2-2	103.81	103.2-108.9	iq16NJ.A2-1	A2	103.81	103.2-108.9	3.17	-0.08	5.94	16NJ
	cqST.A2-3	111.01	109.9-111.8	iq16NJ.A2-2	A2	111.01	109.9-111.8	2.99	-0.08	5.5	16NJ
	cqST.A3	5.71	1.4-6.8	iq15NJ.A3	A3	5.71	1.4-6.8	2.82	0.07	5.24	15NJ
	cqST.A4	63.01	62.3-67.2	iq16GS.A4	A4	63.01	62.3-67.2	2.72	0.06	5.13	16GS
	cqST.A5-1	20.31	19-20.5	iq14NJ.A5-1	A5	20.31	19-20.5	4.53	-0.09	8.78	14NJ
	cqST.A5-2	22.15	21.2-23.11	iq16DL.A5	A5	22.11	21.8-24.5	4.03	-0.07	7.52	16DL
				iq16GS.A5	A5	22.21	21.8-24.5	2.69	-0.06	5.04	16GS
	cqST.A5-3	29.04	27.69-30.39	iq14DL.A5-1	A5	26.61	24.5-30.7	3	-0.07	5.91	14DL
				iq14NJ.A5-2	A5	29.61	26.6-29.6	3.14	-0.07	6.16	14NJ
	cqST.A5-4	31.81	30.7-34.2	iq14DL.A5-2	A5	31.81	30.7-34.2	3.33	-0.07	6.46	14DL
	cqST.A6-1	39.81	35.7-40.4	iq15NJ.A6-1	A6	39.81	35.7-40.4	2.59	-0.06	4.76	15NJ
	cqST.A6-2	48.41	47.9-49.5	iq15NJ.A6-2	A6	48.41	47.9-49.5	2.64	-0.06	4.86	15NJ
	cqST.A9-1	56.21	48.9-57.4	iq16GS.A9	A9	56.21	48.9-57.4	3.9	0.08	7.6	16GS
	cqST.A9-2	72.71	68.1-75	iq15NJ.A9	A9	72.71	68.1-75	2.61	0.06	4.46	15NJ
	cqST.A10-1	46.31	38.9-52	iq16DL.A10-1	A10	46.31	38.9-52	3.81	-0.069	7.05	16DL
	cqST.A10-2	54.01	52-56.1	iq16DL.A10-2	A10	54.01	52-56.1	3.75	-0.07	7.07	16DL
	cqST.A10-3	62.21	59.6-64	iq15NJ.A10-1	A10	62.21	59.6-64	3.14	0.08	5.99	15NJ
	cqST.A10-4	77.71	77.6-78.2	iq15NJ.A10-2	A10	77.71	77.6-78.2	4.39	-0.08	8.34	15NJ
	cqST.A10-5	86.51	85.3-87.6	iq15NJ.A10-3	A10	86.51	85.3-87.6	3.42	-0.07	6.43	15NJ
	cqST.C3	27.01	23.7-27.7	iq14DL.C3	C3	27.01	23.7-27.7	2.92	-0.07	5.67	14DL
	cqST.C7-1	98.81	97.6-99	iq16DL.C7	C7	98.81	97.6-99	4.13	0.07	7.79	16DL
	cqST.C7-2	101.51	101.2-103.1	iq14NJ.C7-1	C7	101.51	101.2-103.1	2.76	0.08	5.42	14NJ
	cqST.C7-3	103.51	103.3-105	iq16GS.C7	C7	103.51	103.3-105	3.11	0.07	5.85	16GS
	cqST.C7-4	106.81	106.3-106.9	iq14NJ.C7-2	C7	106.81	106.3-106.9	4.69	0.12	9.01	14NJ
	cqST.C7-5	117.41	116-118	iq14NJ.C7-3	C7	117.41	116-118	3.23	-0.1	6.2	14NJ
	cqST.C9-1	1.81	0-4.8	iq16NJ.C9-1	C9	1.81	0-4.8	3.14	0.08	6.07	16NJ
	cqST.C9-2	7.51	6.1-8.6	iq16NJ.C9-2	C9	7.51	6.1-8.6	5.03	0.1	9.48	16NJ
	cqST.C9-3	9.21	8.2-9.5	iq15YL.C9-1	C9	9.21	8.2-9.5	3.3	0.07	6.35	15YL
	cqST.C9-4	115.11	113-115.6	iq15YL.C9-2	C9	115.11	113-115.6	3.54	0.065	6.56	15YL
	cqST.C9-5	117.01	116.4-118.8	iq16NJ.C9-3	C9	117.01	116.4-118.8	3.27	0.08	5.99	16NJ
SPS	cqSPS.A1-1	42.21	41.2-47	iq16NJ.A1	A1	42.21	41.2-47	2.83	-0.72	5.11	16NJ
	cqSPS.A1-2	103.01	102.8-103	iq16DL.A1	A1	103.01	102.8-103	2.95	-0.84	6.11	16DL
	cqSPS.A4	57.31	56-62.4	iq15NJ.A4	A4	57.31	56-62.4	4.02	1.07	7.29	15NJ
	cqSPS.A5-1	24.91	22.1-25.5	iq14DL.A5	A5	24.91	22.1-25.5	3.02	0.71	5.71	14DL
	cqSPS.A5-2	89.41	88.8-90.9	iq15NJ.A5	A5	89.41	88.8-90.9	2.52	-0.82	4.48	15NJ
	cqSPS.A5-3	97.51	95.9-104.4	iq15YL.A5	A5	97.51	95.9-104.4	2.6	-0.77	4.54	15YL
	cqSPS.A7-1	10.11	1-12.4	iq15NJ.A7	A7	10.11	1-12.4	2.96	0.91	5.27	15NJ
	cqSPS.A7-2	66.61	64.2-67.4	iq16DL.A7-1	A7	66.61	64.2-67.4	4.49	1.09	8.44	16DL
	cqSPS.A7-3	74.09	72.21-75.98	iq14DL.A7	A7	74.31	71.7-78.6	3.61	0.85	6.92	14DL
				iq16DL.A7-2	A7	74.01	73.2-77.7	6.29	1.26	11.2	16DL
	cqSPS.C2-1	43.01	41.7-44.8	iq16GS.C2-1	C2	43.01	41.7-44.8	3.04	0.85	6.17	16GS
	cqSPS.C2-2	51.01	49.9-53.8	iq16GS.C2-2	C2	51.01	49.9-53.8	3.65	0.93	7.14	16GS
	cqSPS.C3-1	17.21	13.9-20.7	iq16DL.C3	C3	17.21	13.9-20.7	7.54	1.3	13.8	16DL
	cqSPS.C3-2	33.97	28.09-39.84	iq15NJ.C3-1	C3	36.31	35.4-36.5	3.17	0.97	5.75	15NJ
				iq16GS.C3	C3	36.51	36.2-37	2.66	0.8	5.49	16GS
	cqSPS.C3-3	41.27	41.08-41.46	iq15NJ.C3-2	C3	42.21	41.4-45	3.17	0.96	5.76	15NJ
				iq15YL.C3-1	C3	41.31	41-41.4	3.16	0.9	6.32	15YL
				iq16NJ.C3-1	C3	40.71	39.7-41.1	4.47	0.9	8.25	16NJ
	cqSPS.C3-4	46.61	45.9-48.1	iq15YL.C3-2	C3	46.61	45.9-48.1	3.33	0.93	6.66	15YL
	cqSPS.C3-5	50.01	48.1-51	iq16NJ.C3-2	C3	50.01	48.1-51	3.31	0.79	6.2	16NJ
	cqSPS.C6-1	43.21	41.2-46	iq16NJ.C6-1	C6	43.21	41.2-46	4.53	0.91	8.31	16NJ
	cqSPS.C6-2	52.02	50.03-54.01	iq15YL.C6	C6	52.61	51.1-57.3	2.97	0.89	6.13	15YL
				iq16NJ.C6-2	C6	51.61	50.9-56.1	3.14	0.78	5.9309	16NJ
	cqSPS.C7-1	29.31	16.8-36.6	iq16DL.C7	C7	29.31	16.8-36.6	2.61	0.75	4.88	16DL
	cqSPS.C7-2	36.51	23.8-38.4	iq14DL.C7	C7	36.51	23.8-38.4	2.65	0.65	4.94	14DL
	cqSPS.C7-3	63.01	62.8-63.8	iq14NJ.C7	C7	63.01	62.8-63.8	3.18	0.8	6.32	14NJ
	cqSPS.C8	15.11	14.4-17.9	iq15NJ.C8	C8	15.11	14.4-17.9	3.77	1.01	6.84	15NJ
SV	cqSV.A2-1	54.41	53.6-63.4	iq16NJ.A2-1	A2	54.41	53.6-63.4	2.93	0.04	5.69	16NJ
	cqSV.A2-2	85.81	84.1-90.8	iq16NJ.A2-2	A2	85.81	84.1-90.8	4.52	-0.05	8.99	16NJ
	cqSV.A2-3	96.21	92.2-99	iq16NJ.A2-3	A2	96.21	92.2-99	2.84	-0.04	5.8	16NJ
	cqSV.A3	66.21	63.4-67.5	iq14NJ.A3-2	A3	66.21	63.4-67.5	3.47	0.04	6.48	14NJ
	cqSV.A4	34.51	32.9-35.8	iq15NJ.A4	A4	34.51	32.9-35.8	3.31	0.04	6.47	15NJ
	cqSV.A7	17.81	15.6-27.3	iq14DL.A7	A7	17.81	15.6-27.3	2.65	0.025	4.86	14DL
	cqSV.A8	64.61	51.1-73.7	iq16DL.A8	A8	64.61	51.1-73.7	2.51	-0.05	4.67	16DL
	cqSV.A10-1	77.7	77.61-77.8	iq14DL.A10-1	A10	77.71	77.6-78.2	4.44	-0.0329	8.4	14DL
				iq15NJ.A10	A10	77.71	77.5-77.7	3.09	-0.04	6.5	15NJ
	cqSV.A10-2	81.61	79-85.5	iq14DL.A10-2	A10	81.61	79-85.5	3.53	-0.0332	8.69	14DL
	cqSV.A10-3	86.91	86.6-87.7	iq14DL.A10-3	A10	86.91	86.6-87.7	4.48	-0.0336	8.62	14DL
	cqSV.C2	53.91	53.1-57	iq16GS.C2	C2	53.91	53.1-57	2.56	0.03	4.98	16GS
	cqSV.C3	17.21	7.9-27.1	iq16DL.C3	C3	17.21	7.9-27.1	2.6	0.05	4.78	16DL
	cqSV.C4	40.31	40.2-45.2	iq16DL.C4	C4	40.31	40.2-45.2	2.69	0.05	4.62	16DL
	cqSV.C6-1	43.21	40.9-47.2	iq16DL.C6-1	C6	43.21	40.9-47.2	2.85	0.05	5.29	16DL
	cqSV.C6-2	51.61	50.9-55.9	iq16DL.C6-2	C6	51.61	50.9-55.9	3.15	0.06	5.89	16DL
	cqSV.C7-1	98.31	97.1-100.3	iq16DL.C7	C7	98.31	97.1-100.3	4.15	0.07	7.77	16DL
	cqSV.C7-2	99.21	99-99.3	iq16GS.C7-1	C7	99.21	99-99.3	5.15	0.04	10.3	16GS
	cqSV.C7-3	108.11	107.4-110.5	iq16GS.C7-2	C7	108.11	107.4-110.5	5.99	0.05	11.9	16GS
	cqSV.C7-4	120.91	117.5-122.5	iq14DL.C7	C7	120.91	117.5-122.5	3.99	0.031	7.54	14DL
	cqSV.C8	15.01	14.8-24.6	iq15NJ.C8	C8	15.01	14.8-24.6	2.62	0.03	4.98	15NJ
	cqSV.C9	117.01	116.3-119.8	iq15YL.C9	C9	117.01	116.3-119.8	2.54	0.03	4.72	15YL
